# Supplementary material for: Systematic profiling of alternative splicing in Helicobacter pylori-negative gastric cancer and their clinical significance
Source: Cancer Cell Int. 2020 Jun 30;20:279. doi: 10.1186/s12935-020-01368-8 (PMC7325377; doi:10.1186/s12935-020-01368-8)
Supplement: Supplementary file 1 — Additional file 1: Table S1. 1041 DEASs determined by comparing HP- GC to adjacent normal tissues. [file 12935_2020_1368_MOESM1_ESM.xlsx]

## Sheet: DEAS
AS	conMean	treatMean	logFC	pValue	fdr
SEPT2|58365|ES	0.182771	0.595606	1.70432	0.000551044	0.00716777
MED11|38579|AA	0.0684714	0.237607	1.795	9.7274e-05	0.00324948
CLEC5A|82057|AT	0.0152	0.117923	2.95571	0.00627986	0.0317931
MLLT4|78456|ES	0.819371	0.250793	-1.70802	2.99375e-05	0.00264615
CTNND1|15942|ES	0.50899	0.0860124	-2.56502	0.00633481	0.0319223
PRRG1|88777|AT	0.0224	0.0660051	1.55908	0.00203208	0.0154128
PDE4B|3302|AP	0.0128714	0.07061	2.4557	0.00446622	0.0254757
MTMR3|61690|ES	0.605943	0.15449	-1.97167	0.00778634	0.0362122
CNOT3|51795|AP	0.0428857	0.13406	1.64431	7.43902e-05	0.00307237
TBC1D1|69017|ES	0.568757	0.0524043	-3.44005	9.71032e-06	0.00264615
STX16|59979|ES	0.0124	0.0776289	2.64625	0.000375695	0.00571878
C19orf48|51219|AP	0.0126286	0.138597	3.45613	2.54257e-05	0.00264615
DMPK|50519|AP	0.0537429	0.248511	2.20916	1.61565e-05	0.00264615
BRD9|71461|ES	0.018	0.0586449	1.70401	0.00306431	0.0200523
LSP1|13867|AP	0.507171	0.0389254	-3.70369	2.38282e-05	0.00264615
DEPDC5|61902|AA	0.159529	0.505516	1.66394	0.000315473	0.0052297
INO80E|36010|ES	0.0172714	0.258305	3.90262	0.00248226	0.0174859
LMO7|26068|ES	0.0488057	0.220873	2.1781	0.000532713	0.00701417
GRB2|43438|AP	0.225786	0.067271	-1.7469	6.12574e-05	0.00299629
ZNF195|13985|ES	0.0513429	0.256297	2.31958	0.000487186	0.00670091
RAI14|71724|AD	0.0203714	0.081223	1.99534	0.00248043	0.0174859
NCOA4|11537|AP	0.0304429	0.107543	1.82074	0.00114783	0.0109667
NARFL|32979|AP	0.0463857	0.133196	1.5218	0.00182187	0.0144252
NCBP2|68269|AD	0.0634857	0.184668	1.54043	0.00785289	0.0364976
AFMID|43801|ES	0.0482857	0.167879	1.79775	0.00371982	0.0225157
ATP6V1E2|53463|AP	0.0542714	0.242438	2.15935	3.66185e-05	0.00274342
IAH1|52629|AP	0.00924286	0.0780348	3.07771	0.000670423	0.00811404
GID4|39538|AT	0.0142714	0.0544101	1.93075	0.000237005	0.00447004
NUTF2|37147|AD	0.0285429	0.105668	1.88833	0.000853597	0.00920658
OGFR|60085|RI	0.0316	0.0912558	1.52999	0.000376627	0.00571878
EVL|29241|AP	0.0479857	0.522869	3.44577	4.65137e-05	0.00282209
ECHDC2|3030|ES	0.0688143	0.195679	1.50771	0.00320752	0.0205413
SMUG1|22130|ES	0.424112	0.119838	-1.82336	0.000921454	0.00966152
ZNF587B|52345|AP	0.525414	0.163608	-1.68321	2.54332e-05	0.00264615
DCAF6|8884|ES	0.391757	0.11957	-1.71211	9.71616e-05	0.00324948
ITGB1|126615|ME	0.430429	0.14008	-1.61953	0.00291775	0.0194453
CCDC112|73025|AP	0.00302857	0.0536823	4.14774	0.00683021	0.0335776
UPRT|89522|AD	0.0372429	0.117198	1.65391	0.00481152	0.0268061
C5orf63|73181|AT	0.0575571	0.289586	2.33092	0.000389669	0.00586204
SOGA2|44582|ES	0.629886	0.139565	-2.17415	3.24041e-05	0.00264615
RNF43|42671|AT	0.0461571	0.162403	1.81495	9.91708e-05	0.00327023
PTK7|76241|AP	0.00175714	0.0576078	5.03496	0.0002048	0.00417864
HEPH|89327|AP	0.0051	0.0751783	3.88175	0.000421858	0.0061899
TIAF1|40041|AP	0.00425714	0.0524326	3.62251	0.00477441	0.0266248
SP140L|57884|AP	0.0111571	0.133335	3.57901	0.00164606	0.0135778
UBALD1|33767|RI	0.0252714	0.122417	2.27622	3.66192e-05	0.00274342
ERRFI1|533|RI	0.0916571	0.282223	1.62252	4.12908e-05	0.00279121
AP2B1|40326|AD	0.0418714	0.166758	1.99371	9.01599e-05	0.00321844
GCHFR|30031|AP	0.441286	0.0717536	-2.62059	2.24974e-05	0.00264615
KLC1|29482|ES	0.0545714	0.171614	1.65295	0.0020638	0.0155635
LRRC23|20009|AD	0.00178571	0.0765859	5.42251	0.000743635	0.00849033
PLEKHM3|57206|AT	0.0330286	0.158056	2.25865	0.000309975	0.00519938
SIPA1|16887|AP	0.0379571	0.110731	1.54461	0.0017382	0.0140075
PKIB|77376|AP	0.07985	0.341542	2.0967	0.00179158	0.0142695
IDS|90286|AP	0.0287429	0.13578	2.24	0.000155627	0.00378359
CHCHD6|66604|ES	0.0117429	0.0582135	2.30957	0.0105999	0.0442302
TTC7B|28826|ES	0.753929	0.214982	-1.81021	2.9883e-05	0.00264615
HDAC4|58233|AT	0.0170857	0.0774043	2.17962	0.000155616	0.00378359
PRKAR1B|78509|AP	0.313171	0.0449384	-2.80093	0.00239634	0.0171666
IYD|78139|AT	0.105729	0.477172	2.17414	0.000699251	0.00826249
ADSSL1|29549|AP	0.0304857	0.195399	2.68022	0.0030224	0.0198501
CCL14|40367|AP	0.955943	0.325828	-1.55282	1.10393e-05	0.00264615
C14orf159|28836|AP	0.0712571	0.28545	2.00213	1.48612e-05	0.00264615
PIK3R3|2776|AP	0.0228714	0.0700232	1.61429	0.00775923	0.0362122
EXOC7|43570|ES	0.0264857	0.198782	2.9079	2.54448e-05	0.00264615
DENND1A|87515|AT	0.0317714	0.13152	2.04948	9.73048e-05	0.00324948
ZNF841|51405|AP	0.0942143	0.290759	1.6258	0.000190543	0.00406002
CIZ1|87711|AP	0.0179	0.0640543	1.83934	0.000370082	0.00569148
CABP1|24776|AP	0.0847429	0.389611	2.20087	0.00203618	0.0154378
C14orf159|28859|ES	0.0306714	0.109576	1.83697	0.00928405	0.0406024
KCNK9|98064|AT	0.687803	0.165107	-2.05859	0.000436895	0.00633968
EED|18177|AP	0.00472857	0.0543812	3.52363	6.48873e-05	0.00301826
AKT1|29559|AP	0.058	0.279363	2.26802	1.48615e-05	0.00264615
DNMT3A|52854|AP	0.106671	0.389691	1.86916	0.00139179	0.0122797
PDLIM5|69978|ES	0.372814	0.0479188	-2.95979	0.000136273	0.00358004
DACT3|50576|AT	0.0271714	0.174559	2.68355	2.76036e-05	0.00264615
UNG|24277|AP	0.0527143	0.440176	3.06181	1.30958e-05	0.00264615
PPP2R3C|27208|AA	0	0.0796096	Inf	0.000314749	0.0052297
ZCCHC7|86394|AT	0.0214714	0.0679319	1.66167	0.00168393	0.0137199
PSMG4|75176|RI	0.118871	0.393402	1.7266	0.000403097	0.00598414
KSR1|39851|AA	0.0911	0.2597	1.51132	0.000158534	0.00379531
CCDC90B|18083|AD	0.0539571	0.159606	1.56463	0.000228652	0.00439419
VPS53|38222|ES	0.0109857	0.0749946	2.77116	0.000240812	0.00453345
FBLIM1|769|AP	0.673543	0.168565	-1.99846	8.03504e-05	0.00315145
MTERFD1|84617|AP	0.0370571	0.163578	2.14215	0.000464019	0.0065243
RAD51B|28111|AT	0.470829	0.154536	-1.60726	0.00377367	0.0227272
SH3BP4|58080|AP	0.0233571	0.17327	2.89109	0.000197453	0.00409574
NFATC2|59798|AP	0.718586	0.193734	-1.89109	0.000100729	0.00327023
LIMS2|55226|AP	0.0131429	0.0671484	2.35307	0.00522931	0.0281667
KIAA1217|10996|AP	0.288814	0.0658145	-2.13366	0.00208628	0.0156877
PLCH2|273|AT	0.0793286	0.273843	1.78744	0.00242618	0.0173028
ACOT7|391|AP	0.229886	0.0731261	-1.65246	0.000237049	0.00447004
GK|88736|ES	0.524557	0.0833233	-2.65431	0.00596833	0.0308292
CCDC50|68126|ES	0.137357	0.536891	1.9667	0.000327134	0.00530576
SMIM7|48183|AT	0.0603	0.241694	2.00295	2.54439e-05	0.00264615
MBLAC2|72765|AT	0.0315571	0.142732	2.17727	3.51801e-05	0.00274342
PFKFB2|9620|ES	0.0124957	0.0670158	2.42307	0.00121527	0.0113989
LDLRAD4|44739|AP	0.0416	0.360698	3.11613	6.62026e-05	0.00301826
DLG3|89380|AP	0.166971	0.494764	1.56714	3.66237e-05	0.00274342
EGLN3|27148|AT	0.0397	0.114814	1.53208	6.88419e-05	0.00301826
SLC3A2|16462|AP	0.0598714	0.172619	1.52765	0.00122465	0.0113989
TTC39C|44852|AP	0.0123571	0.0993279	3.00685	0.00062553	0.00776279
MKNK2|46564|AP	0.0158143	0.0971421	2.61887	0.000293968	0.00501029
UGT8|70429|AP	0.0593571	0.19016	1.67972	0.00383069	0.0229367
DRAM2|4134|ES	0.0728	0.28291	1.95833	0.000273208	0.00482291
SLK|13030|ES	0.276543	0.794948	1.52336	0.00868339	0.038762
FBXO5|78211|AP	0.164657	0.475451	1.52983	0.000497459	0.00676244
EIF3M|14855|ES	0.0177429	0.10291	2.53607	0.00308682	0.0201617
KLC1|29469|ES	0.0971571	0.314799	1.69604	0.00185063	0.014526
DAB2IP|87442|AP	0.759829	0.116058	-2.71083	1.54549e-05	0.00264615
EMC10|51201|ES	0.0673286	0.201522	1.58164	0.000187127	0.00406002
MACROD2|58715|AP	0.174029	0.616562	1.82492	5.13266e-05	0.00284528
HOXC6|22116|AP	0.11753	0.361884	1.6225	0.00226385	0.01659
FAM72A|9577|AT	0.4648	0.100178	-2.21404	1.10591e-05	0.00264615
TPM1|31008|AA	0.0327429	0.186249	2.50798	3.96722e-05	0.00277224
DAPK2|31078|ES	0.383846	0.0376965	-3.34802	4.60664e-06	0.00264615
ARID5B|11866|AP	0.0364857	0.234106	2.68176	8.67615e-05	0.00317845
NR2C2AP|48611|AT	0.0259571	0.0813391	1.64782	0.000299339	0.00508285
C6orf203|77125|ES	0.0619286	0.216067	1.8028	0.00320091	0.0205413
FAXDC2|74229|AD	0.0393	0.181416	2.2067	0.000350648	0.00550109
CD55|9632|AT	0.338271	0.0938464	-1.84981	0.000854413	0.00920658
RHOBTB1|11859|AP	0.0834657	0.357661	2.09934	0.00437209	0.0251574
BBS1|17048|ES	0.0262286	0.125311	2.2563	0.000131604	0.00354172
C19orf82|47381|ES	0.0111857	0.12169	3.44348	0.00254492	0.0177817
AKAP10|39785|ES	0.0273571	0.116505	2.0904	0.00114773	0.0109667
CPED1|81593|AT	0.0166429	0.0892232	2.42252	0.00427421	0.0248812
MAGED2|89246|AP	0.0845429	0.421951	2.31932	8.35113e-05	0.00315145
BRE|53056|ES	0.0577429	0.19429	1.7505	5.89013e-05	0.0029569
CHN2|79083|AP	0.143029	0.614339	2.10273	0.000245675	0.00454845
PPP1R12B|9412|AP	0.0196714	0.264041	3.74659	0.00093958	0.00975739
TRAIP|64923|AT	0.0105429	0.115667	3.45564	8.61382e-05	0.00317845
TOMM7|78942|ES	0.0311571	0.148185	2.24977	0.00179362	0.0142695
D2HGDH|58423|ES	0.34936	0.102372	-1.7709	0.00749884	0.0354129
RCC1|1387|AP	0.0701286	0.243548	1.79613	0.000245789	0.00454845
ODF2|87750|AP	0	0.104757	Inf	0.00533466	0.0285308
SMTN|61810|AP	0.246043	0.0430978	-2.51322	2.54378e-05	0.00264615
UCK1|87960|AA	0.0215714	0.0784546	1.86274	0.00603702	0.031045
EEF1D|85435|AP	0.0142143	0.0525949	1.88758	0.000111117	0.00338033
CAMK2G|12247|ES	0.262857	0.0602832	-2.12445	9.26498e-05	0.00321844
MXRA7|43613|ES	0.0334286	0.116096	1.79617	3.51808e-05	0.00274342
PACS1|16985|AP	0.0145143	0.0617536	2.08905	0.00360959	0.0221085
CBFA2T3|38053|AP	0.0866857	0.416393	2.26408	0.000131518	0.00354172
MTMR4|42681|AP	0.189257	0.552635	1.54598	0.000129145	0.00354015
TMEM242|78240|AT	0.0285429	0.112707	1.98138	0.000631855	0.00778734
ADAMTS2|74891|AT	0.505286	0.142812	-1.82298	3.24604e-05	0.00264615
SMIM7|48195|ES	0.0441143	0.172422	1.96663	0.0024356	0.0173028
ABCA2|88243|AP	0.0158857	0.0800315	2.33284	0.00594854	0.0307333
DPYSL2|83132|AP	0.0259286	0.171528	2.72583	0.00490215	0.0270912
TADA2B|68733|AP	0.0275857	0.0943285	1.77377	0.00163221	0.0134746
ZSCAN5A|52163|AP	0.203246	0.0474926	-2.09745	0.00232575	0.0168791
CCSER2|12407|AT	0.00808571	0.0549246	2.76401	9.36598e-05	0.00321844
CCDC66|65349|ES	0.0212714	0.074665	1.81152	0.00842768	0.0381069
RGS3|87285|AP	0.1658	0.0561283	-1.56264	0.000233268	0.004469
CAMKK2|24849|AT	0.291057	0.0955225	-1.60739	0.000220495	0.00430417
ZNF548|52245|ES	0.0584286	0.263957	2.17556	0.000514703	0.00687185
NSD1|74738|AP	0.242986	0.0685057	-1.82657	0.00129989	0.0118285
VAMP2|39105|RI	0.0213429	0.0843514	1.98266	7.43902e-05	0.00307237
TACC2|13346|AD	0.0213714	0.123533	2.53114	4.12656e-05	0.00279121
SNX1|31088|AT	0.0075	0.0527645	2.8146	0.0011009	0.0107689
MBNL1|67324|ES	0.177343	0.577056	1.70217	0.000136632	0.00358004
ANKRD46|84712|AD	0.0420429	0.177675	2.07931	7.15629e-05	0.00304149
SIRT5|75390|AP	0.0426	0.171532	2.00955	0.000720596	0.00834934
ARHGEF11|8338|ES	0.68552	0.240083	-1.51367	0.00916538	0.0401448
DDR2|8752|ES	0.0353429	0.102585	1.53733	0.00136108	0.0121818
ZBTB20|66265|AP	0.0158429	0.0776925	2.29394	0.0119633	0.0477843
PHACTR1|75360|AP	0.615471	0.118826	-2.37284	5.50091e-05	0.00292569
EFCAB11|28797|AT	0.104643	0.302232	1.53018	0.000180389	0.00406002
MYB|77817|ES	0.520182	0.105757	-2.29827	0.00500319	0.0274044
CACNA2D4|19675|AT	0.112257	0.340519	1.60093	0.000104984	0.00330677
MCF2L|26320|AP	0.0930857	0.296168	1.66978	0.00148422	0.0127855
NCAM1|18768|AT	0.3216	0.112555	-1.51463	2.33909e-05	0.00264615
YWHAZ|84724|AP	0.1205	0.428998	1.83194	2.2502e-05	0.00264615
PPFIBP1|20893|ES	0.628829	0.203181	-1.6299	0.00993234	0.0422312
ZBTB20|66266|AP	0.0177714	0.0670358	1.91537	0.00856717	0.0385183
NT5C3A|79213|ES	0.0276571	0.104151	1.91295	0.0015022	0.0129344
TGIF1|44512|ES	0.160529	0.500123	1.63945	0.000675889	0.0081313
BRSK1|52057|AP	0.227986	0.06104	-1.90112	0.000550894	0.00716777
TMX3|45753|AT	0.0225714	0.0653993	1.53478	0.00158157	0.0132616
NADK|228|AP	0.0167857	0.162433	3.27454	6.49412e-05	0.00301826
SPTBN1|53576|AP	0.7014	0.0818362	-3.09943	0.000131604	0.00354172
TAB3|88761|RI	0.0305143	0.0939167	1.6219	0.00237083	0.0169989
SET|87775|AP	0.0624286	0.249505	1.99879	2.15951e-05	0.00264615
NUDT1|78610|ES	0.0179571	0.0606022	1.75481	0.00405942	0.0239185
SLC15A4|93374|AA	0.0544714	0.299507	2.45902	4.47083e-05	0.00282209
PIAS1|31346|AP	0.0177286	0.0533396	1.58913	0.0127403	0.0497149
B4GALT2|2514|AP	0.0123857	0.135025	3.44647	2.43969e-05	0.00264615
ATF3|9737|AA	0.0557143	0.166856	1.58248	0.000147204	0.00368297
COL6A3|58109|ES	0.000871429	0.144269	7.37116	3.94248e-05	0.00277224
COG4|37403|ES	0.0175857	0.101664	2.53133	9.91708e-05	0.00327023
ZNF813|51721|AT	0.267186	0.0584855	-2.19169	0.000206168	0.00419467
TMEM108|66828|AT	0.0405571	0.188764	2.21856	0.00122356	0.0113989
KLHL12|9422|AP	0.0173429	0.0788744	2.18522	0.00326337	0.0208082
CLIP1|24956|ES	0.0142286	0.0790681	2.47431	0.000989259	0.0100788
S100A4|7713|AP	0.0668143	0.217899	1.70543	0.00340424	0.0212554
MANBAL|59337|AP	0.0139286	0.0542572	1.96177	0.00120468	0.0113219
PCYT2|44231|AA	0.0348	0.137014	1.97717	0.000147196	0.00368297
ACPL2|67063|ES	0.10467	0.30617	1.54849	0.000321106	0.00530201
PKM|203434|ME	0.302229	0.0424652	-2.83129	0.000456172	0.00648732
FGD4|21027|AP	0.00897143	0.0808609	3.17203	0.00118723	0.0111963
RPS2|534146|AA	0.3158	0.0730335	-2.11238	0.000386585	0.00584777
PAICS|69357|AP	0.0206571	0.0615022	1.574	0.00916044	0.0401448
KCNK9|98066|AT	0.221622	0.796937	1.84637	3.64123e-05	0.00274342
GCNT2|75298|AP	0.0862429	0.557863	2.69343	3.37937e-05	0.00271064
C5orf28|71956|ES	0.0310129	0.103132	1.73356	0.00995117	0.0423009
HSH2D|48132|AT	0	0.0711167	Inf	1.15114e-05	0.00264615
ATP2B4|9450|ES	0.799529	0.228335	-1.808	5.03382e-05	0.00282209
CXCL12|11344|AT	0.0732429	0.275936	1.91357	4.83972e-05	0.00282209
GNAL|44641|AP	0.0322857	0.318716	3.30331	0.00100867	0.0101575
SETMAR|62997|ES	0.0290714	0.316631	3.44513	0.000129988	0.00354172
ANGPT1|84859|AP	0.214	0.608009	1.50648	4.74323e-05	0.00282209
FAM65B|75538|AP	0.0688349	0.23759	1.78726	0.0029217	0.0194453
TMEM43|63521|ES	0.0361571	0.108292	1.58257	0.0071695	0.0344014
PHF15|73400|AP	0.4663	0.117464	-1.98904	1.75516e-05	0.00264615
ZNF438|11129|AP	0.0746286	0.360845	2.27358	0.000119718	0.00345147
TMEM161B|72740|AD	0.0226429	0.0991035	2.12988	0.00278322	0.0188602
CCDC92|25120|AP	0.0435286	0.134384	1.62633	0.000167585	0.00391408
CHFR|25309|AP	0	0.118122	Inf	0.000118662	0.00345147
COLCA1|18660|AP	0.0830286	0.388859	2.22757	5.55404e-05	0.00292573
HDAC9|78886|AP	0.0478	0.615725	3.6872	5.0099e-05	0.00282209
MITF|65584|AP	0.0461714	0.343543	2.89542	0.00708524	0.0343059
WDPCP|53726|AP	0.0239143	0.0910174	1.92827	0.00311048	0.0201912
TPM2|98132|ES	0.00557143	0.0543147	3.28522	0.000103011	0.00330677
TMEM184B|62226|ES	0.491429	0.0475225	-3.3703	7.15593e-05	0.00304149
ST20|32164|AP	0.0596571	0.195633	1.71338	0.000122102	0.00345711
UNC119|39913|AP	0.0241286	0.0990754	2.03778	2.93348e-05	0.00264615
NFYA|76094|ES	0.687157	0.158005	-2.12067	0.00541643	0.0288028
TAOK3|24700|AP	0.226214	0.0520935	-2.11852	0.00137039	0.0122184
MBNL2|26144|ES	0.101143	0.36156	1.83784	0.000113244	0.00338706
RAD1|71736|AP	0.0552286	0.161588	1.54883	0.010463	0.0438162
NME6|64593|ES	0.0303714	0.116511	1.93968	0.0114941	0.0466044
CCDC91|20919|ES	0.0189857	0.0793186	2.06275	0.000471202	0.00660101
SORBS2|71387|ES	0.294243	0.870524	1.56488	8.97444e-05	0.00321844
TTC14|67732|RI	0.0173857	0.0587899	1.75767	0.00487282	0.0269986
FBXO18|10671|AP	0.0223143	0.0761601	1.77107	0.000760269	0.00860207
CCDC74A|55388|RI	0.0678429	0.289486	2.09322	0.000139138	0.00362837
SIPA1L2|10315|ES	0.252457	0.0598145	-2.07747	0.00706871	0.0342572
KLHL18|64511|ES	0.0102857	0.0569475	2.46899	0.00565666	0.0296927
MORF4L2|89773|ES	0	0.072154	Inf	0.0013069	0.0118285
CCSER2|12409|ES	0.616271	0.19743	-1.64223	0.000177099	0.00400879
AGAP2|22721|AP	0.258271	0.758785	1.5548	7.43793e-05	0.00307237
EVI5L|47191|ES	0.711843	0.181138	-1.97447	0.0017896	0.0142695
APPL2|24125|AP	0.0149429	0.063542	2.08826	0.000957293	0.00987366
GLS|56588|AP	0.0243143	0.070829	1.54254	0.00284481	0.0191126
LETMD1|21763|ES	0.104029	0.337739	1.69893	0.00015277	0.00376192
PLEKHG5|465|AP	0.0897714	0.397507	2.14665	0.000197633	0.00409574
DECR2|32887|ES	0.0295571	0.107792	1.86667	0.00288704	0.0193294
HIC2|61227|AP	0.052	0.169849	1.70767	0.00555255	0.0293937
IL11RA|86209|AP	0.224729	0.688569	1.61542	0.000220279	0.00430417
PEX10|269|ES	0.0201571	0.104718	2.37715	0.000911353	0.00958389
RPS3A|70823|ES	0.0589143	0.233115	1.98435	0.000418269	0.00614198
SIMC1|74640|ES	0.0203857	0.0719624	1.81968	0.00293109	0.0194453
MICAL3|96068|ES	0.43564	0.111815	-1.96203	0.00475969	0.026577
PLS1|67121|AP	0.511829	0.0266832	-4.26166	0.00396767	0.0235754
BLOC1S5|75279|ES	0.0482429	0.167273	1.79382	0.000410954	0.00607636
ALDH3B1|17271|AP	0.0370714	0.179308	2.27406	0.00543749	0.0288888
ABI1|11048|ES	0.4397	0.127509	-1.78592	0.00757591	0.0354899
KCNAB2|361|AP	0.231029	0.703077	1.60561	0.00013162	0.00354172
BCS1L|57554|AD	0.0201714	0.102111	2.33975	0.00440179	0.0252985
ZYX|82114|AP	0.0196	0.0590478	1.59103	0.00163212	0.0134746
TBC1D15|23415|ES	0.0270857	0.158064	2.54491	0.000523233	0.006961
TMEM218|19278|ES	0.00938571	0.166259	4.14682	0.000920231	0.00965529
PTK2|85295|AP	0.0318	0.0934065	1.5545	0.00111113	0.0107854
DMKN|49198|ES	0.467968	0.128232	-1.86766	0.00010439	0.00330677
DENND1A|87517|ES	0.497057	0.110681	-2.16701	5.66349e-05	0.00292573
PDE4C|48404|AP	0.408143	0.0357849	-3.51165	0.00398491	0.0236722
ASCC1|12080|ES	0.0203	0.0696022	1.77765	0.00202876	0.0154128
NEK2|9718|AT	0.5957	0.128838	-2.20902	0.000245796	0.00454845
SEMA6C|7562|AD	0.148114	0.421342	1.50828	0.000315568	0.0052297
PMS1|56543|AT	0.0138571	0.053058	1.93694	0.000161485	0.00384021
ROGDI|33857|AD	0.0277143	0.2013	2.86065	3.24604e-05	0.00264615
EPHA10|1825|AT	0	0.096637	Inf	0.00130681	0.0118285
UBE2G2|60831|ES	0.0344857	0.179296	2.37828	9.73079e-05	0.00324948
SRPK1|75935|AA	0.0171857	0.0657	1.93468	0.00162837	0.0134746
TPM1|30980|AP	0.0359	0.521082	3.85945	1.48606e-05	0.00264615
RFX5|7601|AP	0.0499714	0.336827	2.75283	3.66108e-05	0.00274342
ARSE|88421|AP	0.290414	0.946838	1.70501	3.93341e-05	0.00277224
CEP68|53781|AD	0.0278857	0.0928899	1.73599	0.000212537	0.00423664
TNIP1|74126|AP	0.0263714	0.34913	3.72672	3.24494e-05	0.00264615
MT1H|36492|RI	0.489814	0.0955485	-2.35793	1.51712e-05	0.00264615
LAMA3|44844|AP	0.580162	0.137936	-2.07246	0.000220129	0.00430417
SEC23A|27345|AP	0.0412714	0.140041	1.76263	0.000190584	0.00406002
TCF7L2|13140|ES	0.0500714	0.210428	2.07127	0.00184027	0.014526
VPS9D1|38130|AP	0.114043	0.412786	1.85582	1.3664e-05	0.00264615
ZNF641|21446|AP	0.0211286	0.137182	2.69882	0.000733704	0.00844118
SYNGR3|33182|AP	0.16598	0.521335	1.65121	0.00255581	0.0178478
PPFIA1|17392|AT	0.0189857	0.0541007	1.51073	8.6756e-05	0.00317845
RNF8|76015|ES	0.00495714	0.0856991	4.1117	0.000125147	0.00349436
TFEB|76118|AP	0.024	0.0926906	1.94939	0.000288839	0.00498954
ZNF195|13972|ES	0.0791813	0.322637	2.02668	0.000338656	0.00539155
RPS9|51822|AA	0.0550286	0.172457	1.64799	0.00443199	0.0252985
KIF13A|75457|ES	0.252171	0.808984	1.68171	0.000126772	0.00349436
UNKL|33077|AP	0.0608	0.231769	1.93054	0.00243245	0.0173028
SPTB|27909|AT	0.0536429	0.247172	2.20406	0.00537355	0.0287081
PRKACB|3588|AT	0.0393571	0.115327	1.55103	7.58444e-05	0.00310597
ZNF219|26526|AP	0.0282429	0.141153	2.3213	0.000263985	0.0047537
KLHDC2|27443|RI	0.0551143	0.191907	1.79991	2.24991e-05	0.00264615
TNC|87352|ES	0.00278571	0.0727904	4.70763	0.000324632	0.00530576
ZSWIM7|39398|ES	0.0242	0.0734587	1.60193	0.00248182	0.0174859
CCNDBP1|30219|AA	0.0182429	0.0711355	1.96324	0.000440665	0.00636223
COL6A3|58104|ES	0.0537857	0.545585	3.34251	9.73482e-06	0.00264615
PHPT1|88225|ES	0.0494143	0.158781	1.68404	0.000676079	0.0081313
SOCS7|94519|ES	0.223131	0.0504265	-2.14564	0.000536323	0.00705593
COBL|79731|ES	0.126371	0.397972	1.655	0.000126758	0.00349436
KDM3A|54433|RI	0.0251571	0.0727739	1.53245	0.000170689	0.00393171
LMO7|26067|ES	0.41547	0.142575	-1.54302	0.00252006	0.0176139
DPF2|16815|ES	0.1612	0.0476174	-1.75929	0.000699046	0.00826249
SEPT9|43717|AP	0.0198571	0.0564254	1.50669	0.00196998	0.0151067
SMIM19|83735|AP	0.0235286	0.0794261	1.7552	0.000464235	0.0065243
ALDH3A2|39759|ES	0.0178571	0.0548022	1.61773	0.00687792	0.0336678
ATP6V0B|2512|AD	0.0504	0.150307	1.57642	0.0115858	0.046953
ICAM2|43050|ES	0.00471429	0.053967	3.51697	0.00291081	0.0194453
SLC25A14|90099|ES	0.014	0.105417	2.91261	0.00036649	0.005657
ARHGEF6|90213|AP	0.0730143	0.339957	2.2191	2.87342e-05	0.00264615
URGCP|79358|RI	0.0340286	0.133936	1.97673	0.000190565	0.00406002
GAS7|39261|AP	0.440429	0.0772576	-2.51116	0.00293269	0.0194453
TTC14|67731|AD	0.0349429	0.163287	2.22434	0.00715626	0.0344014
RACGAP1|21636|AD	0.117071	0.337041	1.52554	0.000464253	0.0065243
OSBPL7|42093|AP	0.01539	0.0561981	1.86853	0.00387677	0.0231987
ZNF195|13975|ES	0.0150571	0.119026	2.98275	0.0017355	0.0140075
ERCC8|72170|ES	0.0438714	0.136056	1.63284	0.0018206	0.0144252
KLC1|29481|ES	0.0729857	0.219398	1.58786	0.00263745	0.018175
ACTA2|12473|AP	0.00911429	0.0573928	2.65467	0.000327112	0.00530576
SUOX|22342|ES	0.0781286	0.303314	1.95689	0.000356742	0.00557554
EPS8|20581|AP	0.0153571	0.0603239	1.97382	0.00244134	0.0173028
CALCOCO1|22108|RI	0.1172	0.375401	1.67946	2.65033e-05	0.00264615
PSMC5|43009|RI	0.162	0.473193	1.54644	3.11677e-05	0.00264615
MLXIP|24922|AP	0.0208286	0.0697594	1.74382	0.000155627	0.00378359
RTN4|53594|ES	0.167843	0.0592413	-1.50244	8.34925e-05	0.00315145
TEF|62422|AP	0.248614	0.0795119	-1.64467	0.000128284	0.00352803
TSEN2|63436|AD	0.0304089	0.135892	2.15989	0.0070849	0.0343059
ZFYVE21|29513|ES	0.0231571	0.0834063	1.8487	0.000621225	0.00771705
GAS6|26397|AP	0.0279571	0.0842652	1.59172	0.000687511	0.00824119
GALK2|30518|AP	0.158243	0.501807	1.66499	4.83972e-05	0.00282209
KLC1|29474|ES	0.0524714	0.174099	1.73031	0.00114766	0.0109667
ZHX3|59392|AP	0.0211286	0.0931199	2.13989	0.0043937	0.0252701
ABLIM2|68745|AT	0.117657	0.335462	1.51156	0.000237082	0.00447004
TNC|87351|ES	0.0234286	0.230815	3.3004	0.000212632	0.00423664
SLC4A7|63783|ES	0.798086	0.146342	-2.4472	2.15713e-05	0.00264615
ARMCX6|89658|ES	0.0179714	0.0549541	1.61252	0.0010572	0.0104663
SSFA2|56438|AP	0.0494429	0.169383	1.77645	6.49401e-05	0.00301826
CABIN1|61386|AP	0.329957	0.0921978	-1.83947	0.00443044	0.0252985
NARF|44398|ES	0.0163143	0.053258	1.70686	0.00105802	0.0104663
ATMIN|37749|AP	0.0190714	0.0735739	1.94778	0.000854332	0.00920658
SPTBN1|53577|AP	0.2986	0.918164	1.62054	0.000131606	0.00354172
NR1H3|15703|ES	0.0377429	0.113238	1.58508	0.00284257	0.0191126
NUDT1|78608|AP	0.0403286	0.120793	1.58267	0.00436195	0.0251414
BCAS3|42874|ES	0.2188	0.0565215	-1.95274	0.00211165	0.0157987
PLEKHA1|13354|ES	0.428729	0.0435812	-3.29829	0.00430294	0.024929
PTCH1|86955|AP	0.0133429	0.0642218	2.267	0.00728498	0.0347716
SEPT6|89975|ES	0.263114	0.864513	1.7162	3.24488e-05	0.00264615
CSNK1G3|73145|ES	0.642771	0.159524	-2.01053	0.000722204	0.00834934
PDGFA|78504|ES	0.120757	0.650848	2.43021	2.65038e-05	0.00264615
SLC15A4|25185|AP	0.0212857	0.079271	1.89691	0.0020621	0.0155635
TEX264|65105|ES	0.00810286	0.146861	4.17988	0.0100501	0.0426822
MEF2C|72747|AP	0.0275857	0.12353	2.16287	0.0035438	0.0219075
FAM86B1|82715|AA	0.0772286	0.237969	1.62356	0.000488783	0.00670091
IL32|33387|AA	0.0204143	0.060592	1.56955	0.00158091	0.0132616
POLM|79446|RI	0.179143	0.53232	1.57118	0.000164505	0.00385331
GJC1|41894|AP	0.0725429	0.371909	2.35805	0.000136617	0.00358004
NDRG2|26483|AP	0.0359571	0.105538	1.55341	0.00139266	0.0122797
MORN1|253|AT	0.570171	0.19381	-1.55676	0.00905994	0.0399075
NDUFB5|67706|ES	0.00954286	0.0682209	2.83772	0.0044491	0.0253897
ZNF771|36107|AT	0.390571	0.0737696	-2.40449	2.25012e-05	0.00264615
SYTL4|89602|AT	0.0314714	0.0988341	1.65097	0.000294045	0.00501029
PPP1R14A|49593|AP	0.696143	0.239749	-1.53786	2.5442e-05	0.00264615
NSFL1C|58506|ES	0.416343	0.0520051	-3.00105	0.00716944	0.0344014
FAH|32177|AP	0.0822571	0.255877	1.63723	0.000204939	0.00417864
BTN3A2|75621|ES	0.0154429	0.0896243	2.53695	0.000164463	0.00385331
NFATC2|59799|AP	0.281414	0.806062	1.5182	0.000104627	0.00330677
ADAMTS4|8592|RI	0.182184	0.0566347	-1.68564	0.00019634	0.00409574
LRCH3|68322|AT	0.0257286	0.127704	2.31136	8.19052e-05	0.00315145
TMEM189|59770|AP	0.379086	0.0378826	-3.32292	0.00259444	0.0179716
KIF21A|93028|ES	0.458721	0.0316644	-3.85668	0.000854045	0.00920658
POMGNT1|2783|AP	0.394329	0.132038	-1.57845	0.00027376	0.00482291
SORBS2|71370|AP	0.600329	0.207232	-1.5345	0.000170139	0.00393171
BRD9|71462|ES	0.0175857	0.064342	1.87136	0.00100704	0.0101547
KRBOX1|64325|AT	0.0678857	0.3507	2.36906	0.00053191	0.00701417
ZNF195|13976|ES	0.0142857	0.0681424	2.25398	0.00889041	0.0394085
PSTPIP1|31964|AT	0.0339571	0.145179	2.09604	0.000332803	0.005355
PPP1R1A|22195|AT	0.0628	0.348956	2.47421	0.000326979	0.00530576
RTKN|54057|AP	0.502586	0.0699486	-2.845	0.0080028	0.0369137
INO80E|36009|ES	0.0144429	0.103651	2.84331	0.00590558	0.0305303
VKORC1|36231|ES	0.0377571	0.143525	1.92648	0.000699225	0.00826249
CLIP1|24955|ES	0.254757	0.0540647	-2.23636	0.00286789	0.019251
FPGT-TNNI3K|3456|AT	0.105557	0.322457	1.61108	0.00983579	0.0421336
SIRT2|49713|AA	0.00874286	0.166193	4.24861	0.0038178	0.0229367
ANAPC5|24859|AP	0.0171	0.0629616	1.88048	0.000288823	0.00498954
IDUA|68439|AP	0.0933429	0.311549	1.73885	0.000104987	0.00330677
CLK4|74874|RI	0.153729	0.572467	1.89681	0.000160911	0.00384021
MARK3|29450|ES	0.5644	0.0760029	-2.89259	0.000590216	0.00747541
CHN1|56046|AP	0.472614	0.11598	-2.02679	0.00270477	0.0185198
COASY|41069|AA	0.0557571	0.197266	1.82291	0.00165552	0.0136378
WIPI2|78656|ES	0.133886	0.435473	1.70158	1.42512e-05	0.00264615
TEX30|26214|AP	0.00596429	0.0555625	3.21969	0.00247285	0.017469
RNF13|67242|ES	0.0216286	0.0626601	1.53461	0.000327094	0.00530576
LSMD1|39064|ES	0.0215857	0.070788	1.71343	0.00353963	0.0218925
CLSTN1|576|ES	0.6045	0.118736	-2.34798	0.000676071	0.0081313
SPAG9|42494|ES	0.771871	0.239114	-1.69066	0.000117591	0.00343089
HDDC3|32523|RI	0.267229	0.0889964	-1.58626	0.000570593	0.00731785
SPATA13|25473|AP	0.3583	0.0944541	-1.92348	0.000422551	0.00619642
NTMT1|87863|AP	0.00721429	0.348512	5.59421	2.64767e-05	0.00264615
LAS1L|89320|AD	0.402471	0.120082	-1.74487	0.00118569	0.0111866
C2ORF15|54673|AT	0.0322143	0.174231	2.43523	9.32665e-06	0.00264615
MGLL|66624|AP	0.0187	0.0595478	1.67101	0.0044316	0.0252985
PRKAB1|24709|ES	0.0638	0.192902	1.59624	0.000131614	0.00354172
ASTN2|87367|AP	0.816514	0.160343	-2.34832	2.90482e-05	0.00264615
IP6K2|64760|ES	0.0452429	0.172746	1.93289	0.00251982	0.0176139
SRBD1|53457|AP	0.00655857	0.0743546	3.50297	0.00886158	0.0394085
DCTN6|83284|ES	0.0529714	0.180991	1.77263	0.000883212	0.00940294
BRI3|80587|AT	0.0192857	0.0567783	1.55781	0.00107551	0.0105589
SLC16A3|44302|AP	0.0529143	0.184296	1.80029	0.000338885	0.00539155
CSAD|21944|AP	0.111129	0.315532	1.50556	0.00112579	0.0109098
HDAC9|78885|AP	0.883843	0.125432	-2.81689	1.23554e-05	0.00264615
DCTN2|22641|ES	0.0180571	0.0897527	2.31339	0.00663194	0.0329077
SPDL1|74475|ES	0.0252543	0.0849291	1.74973	0.00825101	0.0376258
DIXDC1|18709|AT	0.0285571	0.102724	1.84685	0.00114781	0.0109667
DECR2|32888|ES	0.0215429	0.130148	2.59487	0.000854231	0.00920658
NAPA|50658|ES	0.0866429	0.247936	1.51681	0.00148406	0.0127855
CAMK2G|12249|ES	0.411671	0.0945377	-2.12253	3.96701e-05	0.00277224
ADRA1A|83140|AT	0.451943	0.127542	-1.82517	9.27685e-05	0.00321844
MAP2K6|43187|AP	0.0316857	0.369015	3.54177	0.000181543	0.00406002
GORASP1|64156|ES	0.1124	0.345426	1.61973	0.00196965	0.0151067
ZNF280D|30775|RI	0.00923	0.0744071	3.01104	0.0107703	0.0445825
MIEF2|39602|AA	0.0120857	0.0666959	2.46429	0.00657995	0.032756
CHEK1|19309|AP	0.0774429	0.323034	2.06048	0.000363484	0.0056185
TNFSF12|38966|AT	0.187457	0.58868	1.65092	1.06008e-05	0.00264615
DOK1|54113|AP	0.0341571	0.146038	2.09608	0.0123062	0.0486165
NHS|88585|AP	0.0272857	0.237379	3.12097	0.00677252	0.0333549
ACOT7|388|AP	0.0655	0.439838	2.74741	0.000910565	0.00958389
ZNF195|13979|ES	0.0540429	0.293091	2.43917	0.000880944	0.00940294
DHDDS|1278|AA	0.0144857	0.0591464	2.02966	0.000531923	0.00701417
RALGDS|88016|AP	0.0118429	0.0592768	2.32345	0.00136918	0.0122184
ITGB4|43489|ES	0.332443	0.0641058	-2.37458	7.43793e-05	0.00307237
YME1L1|11061|AA	0.0131714	0.0616109	2.22577	4.29628e-05	0.0028058
FBLN2|63511|ES	0.7736	0.185948	-2.05669	8.55849e-06	0.00264615
EPB41L2|77529|AP	0.157214	0.0482283	-1.70478	0.000157465	0.00379531
DTNA|45099|ES	0.1376	0.728713	2.40487	1.72945e-05	0.00264615
PQLC1|46257|ES	0.524414	0.113715	-2.20529	0.000200517	0.0041439
LRRFIP1|58143|ES	0.0289143	0.104134	1.84859	0.000167558	0.00391408
MLTK|55999|AT	0.0704857	0.356342	2.33786	4.29688e-05	0.0028058
ZNF589|64569|AT	0.0609	0.177066	1.53978	0.00553556	0.0293161
RAD51B|28110|AT	0.172871	0.515675	1.57676	0.000315744	0.0052297
RAB11FIP3|32893|AP	0.00412857	0.0894645	4.4376	0.000581983	0.00742556
SYS1|59524|AP	0	0.128902	Inf	0.00878848	0.0391709
LRRC23|20010|AD	0	0.0888886	Inf	0.000622892	0.0077339
GNAL|44642|AP	0.0242429	0.186131	2.94069	0.00494211	0.0272594
RTN1|27757|AP	0.460357	0.0517641	-3.15273	0.0104638	0.0438162
TNPO2|47847|AP	0.309729	0.108976	-1.50699	2.44239e-05	0.00264615
CACNB1|40627|AT	0.254243	0.0773268	-1.71717	0.000199818	0.0041329
CXCL12|11342|AT	0.125943	0.425372	1.75596	1.25589e-05	0.00264615
ACCS|15473|AT	0.0133714	0.0819181	2.61503	0.0114273	0.0464919
PRKAR1B|78505|AP	0.110743	0.431795	1.96313	4.65193e-05	0.00282209
SLC25A16|11952|ES	0.0858286	0.439408	2.35603	4.38232e-05	0.00282209
BCAT2|50816|ES	0.0646571	0.189631	1.55231	0.000245748	0.00454845
MAP2K7|47194|ES	0.737586	0.24467	-1.59197	0.000351006	0.00550109
TRIM11|10206|AP	0.0192286	0.0561761	1.5467	0.00064259	0.00788458
PREPL|53440|ES	0.173414	0.510444	1.55753	0.000228652	0.00439419
PCDH7|68993|AT	0.0857429	0.388713	2.18062	0.000245786	0.00454845
SCD5|69715|AT	0.0262429	0.105069	2.00134	0.000542022	0.00709775
GDPD5|17861|ES	0.0206171	0.0772227	1.90518	0.00278932	0.0188965
TGFBR3|3741|AP	0.0388	0.301858	2.95974	2.54439e-05	0.00264615
TNC|118318|ME	0.343657	0.0885191	-1.95691	0.00452513	0.0257353
UBASH3A|60713|AT	0.0145495	0.0719519	2.30606	0.00967491	0.0415658
PPP6R2|62827|ES	0.0083	0.0541007	2.70446	0.000694463	0.00826249
ZNF276|38136|AP	0.0401857	0.154926	1.94683	5.34068e-05	0.00288365
VCL|12254|ES	0.728	0.130754	-2.47709	2.44212e-05	0.00264615
SLC39A10|56623|AP	0.0175063	0.0689496	1.97766	0.0125615	0.0492661
C14orf79|29585|AP	0.0471571	0.155847	1.72458	9.01599e-05	0.00321844
P2RX5|38486|AT	0.435187	0.1485	-1.55118	0.000759958	0.00860207
C2CD5|20734|ES	0.509257	0.0710949	-2.84058	3.71978e-05	0.00276974
LRRN2|9486|AP	0.190343	0.662747	1.79986	0.000134138	0.0035709
C9orf116|88112|AP	0	0.16724	Inf	0.00176416	0.0141693
PDE4D|72142|AP	0.00147143	0.203052	7.10849	0.000258502	0.00470948
POM121L7|61221|AT	0.173033	0.0536387	-1.6897	0.0049392	0.0272594
C1orf122|1842|AD	0.4854	0.145595	-1.73721	0.000799438	0.00880069
DPP8|31167|AP	0.0285857	0.0966457	1.75741	0.000141808	0.0036434
C5orf63|73182|AT	0.0349429	0.228943	2.71192	0.000117558	0.00343089
ARHGAP24|69815|AP	0.0162286	0.227391	3.80857	0.000193774	0.00409574
RCAN1|60491|AP	0.0239286	0.0752971	1.65386	0.000570578	0.00731785
FAM118A|62658|AP	0.00648571	0.101626	3.96987	0.000813538	0.00893173
WASH4P|950222|ES	0.127886	0.411374	1.68559	0.0077164	0.0360716
MAPKAP1|87578|AT	0.0419286	0.119004	1.505	0.00111121	0.0107854
C9orf156|87024|AP	0.0467286	0.138136	1.56371	0.00158132	0.0132616
LIMS2|55231|AP	0.00662857	0.0742811	3.48623	0.00267385	0.0183623
TNC|87358|ES	0.00757143	0.217671	4.84544	0.000359719	0.00561153
AHCYL2|81744|AP	0.13	0.594649	2.19353	0.000514807	0.00687185
ABCA2|88252|RI	0.0663	0.286727	2.1126	9.54674e-05	0.00324948
GPR56|36573|AP	0.580486	0.0722862	-3.00547	0.0116417	0.0469765
GPR161|8889|AP	0.671343	0.161639	-2.05427	2.13002e-05	0.00264615
CPNE5|75991|AP	0.642957	0.197122	-1.70564	0.00128492	0.0117356
STRADA|42973|ES	0.431343	0.144407	-1.57869	0.00166638	0.0137001
CTAGE5|27374|AP	0.0204857	0.151762	2.88912	0.000101074	0.00327023
KIF21A|21076|ES	0.697943	0.0489507	-3.83371	0.000273198	0.00482291
AP2S1|50605|ES	0.33551	0.0868416	-1.9499	0.00399977	0.0237439
KCTD13|35988|AT	0.0126143	0.0598522	2.24635	0.0102382	0.0431754
PLEKHA1|13355|ES	0.677829	0.128085	-2.40382	0.00190954	0.0147986
CCNDBP1|30220|ES	0.0310857	0.11205	1.84982	0.00868319	0.038762
AHI1|77883|AP	0.0458514	0.135188	1.55993	0.0104242	0.0438162
ABCA3|33265|AT	0.0245	0.0905239	1.88552	0.0120506	0.0480712
AKAP17A|88394|ES	0.212286	0.0689496	-1.62239	0.00139174	0.0122797
FAM65B|75539|AP	0.53496	0.180764	-1.56532	0.000338802	0.00539155
SDC3|1436|RI	0.0151571	0.052163	1.78303	0.000383299	0.00580864
OFD1|88521|AT	0.0324857	0.129714	1.99745	0.00112834	0.0109099
WASH4P|950227|ES	0.0167286	0.0623773	1.89871	0.00750666	0.0354432
MAPRE2|45133|AP	0.0238429	0.217219	3.18752	2.76031e-05	0.00264615
SIMC1|74634|AP	0.0133714	0.0561487	2.0701	0.00421741	0.0246195
SLC15A4|25184|AP	0.0179714	0.0806986	2.16684	0.00011982	0.00345147
SOX15|39009|AT	0.00834286	0.255896	4.93887	0.000196563	0.00409574
SYBU|84909|AP	0.0283571	0.180434	2.66969	9.72217e-05	0.00324948
APOLD1|20514|AP	0.0760286	0.53114	2.80448	4.21083e-05	0.00280113
DMD|88772|ES	0.867943	0.240086	-1.85405	1.25369e-05	0.00264615
SLC25A30|25810|ES	0.0523714	0.163416	1.6417	0.00488515	0.0270609
GBGT1|88019|AT	0.169329	0.0506855	-1.74018	0.00391023	0.0233565
APP|60287|ES	0.215786	0.0549662	-1.97298	6.81937e-05	0.00301826
KDM4C|85833|ES	0.0528	0.155371	1.55711	0.00143753	0.0125449
ELK4|9560|AT	0.0656714	0.22853	1.79905	9.01599e-05	0.00321844
THOP1|46623|AP	0.0309857	0.157509	2.34576	3.88908e-05	0.00277224
RIC8B|24156|AP	0.0609143	0.173141	1.5071	0.00182223	0.0144252
NR2F2|32594|AP	0.217586	0.0664	-1.71233	6.62179e-05	0.00301826
CKMT1B|30281|AT	0.0123857	0.0543601	2.13387	0.000826428	0.00899907
CLIP3|49330|AP	0.00967143	0.192765	4.31697	0.000100768	0.00327023
MYO18A|40036|AP	0.0107429	0.0770345	2.84213	0.000380963	0.00577674
AJUBA|26682|AP	0.00755714	0.0537428	2.83016	0.000228434	0.00439419
CDYL|75229|AP	0.0819714	0.305464	1.89781	4.29673e-05	0.0028058
ASH2L|83368|AP	0.0415	0.121822	1.55359	0.000687536	0.00824119
TLDC1|37851|ES	0.0133571	0.0562552	2.07438	0.00574953	0.0300285
PDLIM7|74784|ES	0.125786	0.39434	1.64847	7.01991e-05	0.00304149
L3HYPDH|27738|AP	0.0605571	0.174013	1.52283	0.000772869	0.00867044
PPM1M|65192|RI	0.0626571	0.184343	1.55684	0.00027371	0.00482291
DENND5A|14298|AP	0.0274286	0.0973388	1.82734	0.000927918	0.00970538
MAGI3|4272|ES	0.462686	0.0561667	-3.04225	0.000579227	0.00741295
NCOA6|59035|AP	0.0191714	0.064871	1.75862	0.00737043	0.034967
FAM72A|9575|AP	0.534271	0.116569	-2.19639	0.000111119	0.00338033
ITGA7|22216|ES	0.00172857	0.192909	6.80219	5.22081e-05	0.0028584
RPL32|63468|RI	0.172557	0.508667	1.55965	9.01613e-05	0.00321844
PLEKHG5|469|AP	0.484786	0.102315	-2.24433	0.000486157	0.00669984
RHNO1|19725|ES	0.0181857	0.200427	3.4622	0.000236096	0.00447004
ARAP1|17637|AP	0.00982857	0.0642138	2.70783	2.44212e-05	0.00264615
MBNL2|26143|ES	0.00841429	0.118184	3.81205	0.00159291	0.0133423
USP53|70460|ES	0.0077	0.0556343	2.85304	0.00366114	0.0223707
TNIK|67632|ES	0.606814	0.0613322	-3.30654	1.02747e-05	0.00264615
TBC1D16|44010|AT	0.011	0.0706964	2.68413	3.24587e-05	0.00264615
KALRN|66520|AP	0.0526	0.284514	2.43536	0.000867864	0.009332
EPB41L1|59264|AP	0.659686	0.153417	-2.10432	0.0113404	0.0461844
RPUSD1|33007|AP	0.0579286	0.16958	1.54962	0.000943353	0.00975739
KCNN3|7841|AP	0.0473286	0.322675	2.7693	0.00554162	0.029342
TMEM199|39889|AT	0.256843	0.0763384	-1.7504	0.000147202	0.00368297
ISLR|31676|AP	0.0930571	0.461837	2.3112	1.36637e-05	0.00264615
EXOC7|43572|ES	0.171514	0.491554	1.51902	0.00311307	0.0201912
ZNF670|10509|AT	0.0222	0.178172	3.00464	0.000252816	0.00464965
BOP1|85554|RI	0.0170429	0.0847804	2.31456	0.000418247	0.00614198
RPS3A|70824|ES	0.0548571	0.285823	2.38137	6.62289e-05	0.00301826
S1PR3|86791|AP	0.0203571	0.0707543	1.79728	0.00229894	0.0167112
ARMCX5|89697|AA	0.0170857	0.108783	2.67059	0.00013161	0.00354172
PRKACB|3585|AP	0.172629	0.578132	1.74373	0.000747796	0.00849033
UBR3|55899|ES	0.0187	0.0667682	1.83612	0.00163117	0.0134746
MPL|2164|AT	0.0327714	0.175632	2.42204	0.00388744	0.0232315
DEPDC5|61889|AP	0.66578	0.176111	-1.91856	0.000640741	0.00788458
TGFBR3|3746|ES	0.0549571	0.229812	2.06407	0.000699055	0.00826249
MUM1|46458|ES	0.0328714	0.1365	2.05399	0.00202696	0.0154128
TIRAP|19389|ES	0.152143	0.456268	1.58445	0.00155622	0.0131718
SLC35A2|89035|AT	0.351943	0.108057	-1.70356	8.67713e-05	0.00317845
NEMF|27445|AP	0.0515857	0.168833	1.71055	0.00686181	0.0336678
CSDE1|4338|ES	0.8814	0.275375	-1.6784	1.90756e-05	0.00264615
ADNP|59790|AP	0.0642857	0.183589	1.51391	0.000357321	0.00557761
EGFL7|88188|AP	0.0200571	0.259651	3.69438	0.00193912	0.0149793
MACF1|1870|AP	0.123	0.411376	1.7418	0.00424691	0.0247396
ZNRF1|37577|AT	0.0225	0.0784123	1.80116	0.00209436	0.0156877
NPEPPS|42074|AP	0.0117429	0.0576986	2.29675	0.00971891	0.0417476
GAA|44020|AP	0.00575714	0.0567046	3.30004	0.000795257	0.00880069
MBP|45841|AT	0.224214	0.0477007	-2.2328	0.000241385	0.0045341
GSDMD|85422|AP	0.0414143	0.138559	1.7423	0.00148298	0.0127855
NKRF|89958|AP	0.0459429	0.150948	1.71614	0.00114783	0.0109667
SRC|59347|AP	0.0346429	0.327549	3.24108	3.66017e-05	0.00274342
NDRG2|26509|AD	0.0837857	0.24506	1.54836	0.000220513	0.00430417
TGIF1|44502|AP	0.227143	0.0701254	-1.69559	0.00190962	0.0147986
PID1|57844|ES	0.0470714	0.161228	1.77618	0.00029383	0.00501029
TBC1D17|51116|ES	0.0692286	0.21448	1.63141	0.00036364	0.0056185
FAM222B|39984|ES	0.0174143	0.0753413	2.11317	0.00511331	0.0276673
SCMH1|2042|AP	0.00614286	0.0572449	3.22017	0.00578962	0.0302063
TRAK1|64265|AP	0.614786	0.0353094	-4.12196	2.75148e-05	0.00264615
CCDC14|66492|AD	0.174999	0.495622	1.5019	0.000569999	0.00731785
ZDHHC11|71448|AT	0.110257	0.337683	1.6148	0.000245803	0.00454845
PLCD1|64009|AP	0.734743	0.225967	-1.70113	4.05828e-05	0.00279121
THTPA|26764|ES	0.0418143	0.163895	1.9707	0.00229921	0.0167112
ZNF846|47405|ES	0.0446429	0.136289	1.61016	0.00631235	0.031894
SEC31A|100881|ES	0.0966	0.408997	2.08199	9.36732e-05	0.00321844
CD47|66013|ES	0.185029	0.772872	2.06248	9.32779e-06	0.00264615
KANSL1L|57261|AT	0.0260429	0.0741225	1.50902	0.00236878	0.0169989
NADK2|71810|ES	0.0665143	0.225345	1.7604	0.000990868	0.0100788
CCDC92|25122|RI	0.0171143	0.0543362	1.66671	0.000532807	0.00701417
TAOK3|24698|AP	0.0036	0.173487	5.59069	3.23636e-05	0.00264615
UBE2J2|48|ES	0.0185857	0.0795152	2.09704	0.000293964	0.00501029
DMD|88768|AP	0.668457	0.1521	-2.13582	5.2181e-05	0.0028584
PTK2|85303|AA	0.0272429	0.0832717	1.61195	0.000370092	0.00569148
SLC38A2|21330|AP	0.0164429	0.0639022	1.9584	0.000710554	0.00834934
CSPP1|84082|ES	0.0564871	0.422751	2.90381	0.000442853	0.00638527
TVP23C|39352|AP	0.0148286	0.0676885	2.19053	0.000653157	0.00795611
FAM134B|71599|AP	0.110729	0.619918	2.48505	0.000109038	0.00334163
CLDN18|66949|AP	0.354857	0.0385718	-3.20162	0.00236812	0.0169989
WDR83|47816|AP	0	0.0618276	Inf	0.0037487	0.0226465
ELMOD3|54213|RI	0.0430571	0.155947	1.85673	0.00128443	0.0117356
ALDH6A1|28367|AP	0.0336	0.153043	2.1874	0.00102411	0.0102558
SAMD8|12269|RI	0.0304143	0.09426	1.6319	0.00866753	0.038762
KHDC1|76736|AP	0.3281	0.10342	-1.66562	0.00036377	0.0056185
ZNF3|80874|AP	0.0334714	0.0989159	1.56327	0.000897852	0.00950684
GTF2H1|14605|ES	0.0266286	0.0932409	1.80799	0.000338835	0.00539155
PIWIL4|18358|AP	0.0566143	0.164724	1.54081	0.00244295	0.0173028
INTS6|25937|AP	0.0204	0.11284	2.46763	0.00108317	0.0106247
NDRG3|59303|ES	0.162471	0.0509181	-1.67394	0.00039	0.00586204
TNS1|57433|ES	0.634343	0.0769467	-3.04333	1.51463e-05	0.00264615
LRRFIP1|58133|ES	0.585543	0.0704333	-3.05544	0.000122092	0.00345711
LAS1L|89321|ES	0.5828	0.079981	-2.86527	0.00632338	0.031894
TTC12|18779|ES	0.0338857	0.133542	1.97855	0.00283829	0.0191126
ZNF143|14317|AP	0.0357714	0.105675	1.56276	0.00844419	0.0381069
PLCD1|64008|AP	0.265257	0.774824	1.54648	4.05828e-05	0.00279121
OSR1|52743|AP	0.0379143	0.115668	1.60918	0.00153193	0.0130228
BIN1|55202|ES	0.0125714	0.135214	3.42703	3.96611e-05	0.00277224
SCOC|70649|ES	0.00727143	0.100098	3.78303	0.000344178	0.00544561
TCF12|30783|AP	0.0317571	0.201615	2.66645	0.00469345	0.0262858
OSR2|84665|ES	0.262386	0.074253	-1.82117	0.000556831	0.00722664
MATR3|73578|AP	0.0241571	0.0694051	1.52259	0.00122468	0.0113989
MICAL2|14419|ES	0.301386	0.0866713	-1.79798	5.96064e-05	0.00298559
WASH4P|950217|ES	0.0264571	0.176647	2.73914	0.00146123	0.0127137
CCDC107|86267|RI	0.0326143	0.128124	1.97396	2.25012e-05	0.00264615
ZFYVE28|68557|AP	0.499571	0.172481	-1.53425	0.000697814	0.00826249
HEPH|89326|AP	0.0425857	0.530411	3.63867	0.000163151	0.00385331
FNBP1|87887|ES	0.472157	0.165157	-1.51543	0.000263687	0.0047537
MPPED2|14794|AT	0.0836	0.343772	2.03988	4.8374e-05	0.00282209
WDSUB1|55695|AD	0.0855	0.252128	1.56016	0.00340017	0.0212554
UTRN|78025|AP	0.342604	0.0524276	-2.70814	0.0060418	0.031045
ARMCX5|89693|RI	0.00404286	0.0600532	3.89279	3.95771e-05	0.00277224
POFUT2|60873|ES	0.0565429	0.16249	1.52293	0.00778652	0.0362122
ARHGEF4|55356|AT	0.0534	0.437309	3.03374	3.05492e-05	0.00264615
NDEL1|39189|ES	0.586229	0.20188	-1.53796	7.73167e-05	0.00310597
MYL5|68383|AD	0.0225	0.105704	2.23203	0.00045567	0.00648387
GOPC|77347|ES	0.3396	0.0628261	-2.4344	0.000230971	0.00443522
NUDT16L1|33790|RI	0.0281	0.0802638	1.51418	0.000177094	0.00400879
WIZ|48087|AP	0.196671	0.0579572	-1.76273	0.000121231	0.00345711
EDEM2|59064|AP	0.331729	0.112596	-1.55885	8.03569e-05	0.00315145
NTPCR|10316|AT	0.0530143	0.170875	1.68849	0.000264126	0.0047537
PDK1|55972|AP	0.00652857	0.0645754	3.30614	0.000459315	0.00652087
CPEB3|12525|AP	0.269086	0.0715135	-1.91178	0.00307496	0.0200948
AKAP2|87177|AP	0.0589429	0.247424	2.0696	0.000620987	0.00771705
PVRL1|19149|AT	0.00504286	0.0611428	3.59987	4.04141e-05	0.00279121
VILL|64006|AP	0.2324	0.660269	1.50644	0.00504174	0.027518
RAB30|18039|AP	0.365	0.116839	-1.64338	0.00875924	0.039086
FADS2|16292|AP	0	0.088733	Inf	0.00410213	0.0241159
PDE8B|72564|AP	0.517586	0.138526	-1.90164	5.05858e-05	0.00282285
SEPT4|42689|AP	0.108667	0.340262	1.64674	0.000812727	0.00892676
PCSK5|86632|AT	0.0177857	0.0574775	1.69228	0.00284131	0.0191126
ZNF638|53932|AA	0.0275857	0.115923	2.07117	0.000376356	0.00571878
PRKCA|43101|AT	0.0217714	0.0689254	1.6626	0.00097486	0.00995963
C14orf80|29657|AP	0.23786	0.0628065	-1.92113	0.000930096	0.00972352
SFMBT1|65289|AP	0.2966	0.0856688	-1.79168	0.000187051	0.00406002
ANKRD10|26273|ES	0.108714	0.321793	1.56559	4.56033e-05	0.00282209
NMRAL1|33734|ES	0.0224143	0.0747783	1.7382	0.0012848	0.0117356
CAMKK2|24853|ES	0.5729	0.0914109	-2.64785	0.000151939	0.00376192
SERPINB6|75147|AP	0.0362857	0.224412	2.62867	3.11761e-05	0.00264615
SIM2|60533|AT	0.0320571	0.0910609	1.50619	0.00222943	0.0163626
FAM214B|86245|RI	0.0589857	0.287221	2.28372	0.000130986	0.00354172
RPS21|60075|AA	0.141486	0.426559	1.59209	0.000170701	0.00393171
ADD2|53902|AT	0.00717143	0.0715203	3.31802	0.0126549	0.0494769
FKTN|87135|ES	0.17338	0.0566945	-1.61266	0.00472606	0.0264439
BCAR3|3793|AP	0.103114	0.436522	2.08181	0.0010754	0.0105589
SLC25A29|29259|ES	0.0132714	0.12694	3.25775	0.00129448	0.0118103
PRF1|12052|AA	0.0118873	0.068965	2.53644	0.00392278	0.0234259
CPVL|79080|AD	0.0233429	0.0783107	1.74623	0.0109235	0.045082
FGFR2|13296|AT	0.0272286	0.0889449	1.70779	0.00668927	0.0330751
SUOX|22333|AP	0.102129	0.394861	1.95096	2.54341e-05	0.00264615
CD44|15143|ES	0.131043	0.584545	2.15728	0.000338917	0.00539155
APOL2|62014|ES	0.0108143	0.0528015	2.28764	0.00846903	0.0381665
KBTBD4|15779|AD	0.056	0.164188	1.55185	0.0010406	0.0103461
SVIL|11113|ES	0.770271	0.14975	-2.36281	4.52965e-05	0.00282209
PPIE|1904|AD	0.0198286	0.0772659	1.96225	0.00892084	0.0394085
TMEM8B|86317|AP	0.0619429	0.203668	1.71721	0.00012678	0.00349436
IMPA1|84296|ES	0.0281143	0.10848	1.94805	0.00073523	0.00844118
MICAL3|61016|ES	0.511429	0.0405344	-3.65731	2.49612e-05	0.00264615
SCMH1|2046|AP	0.0138286	0.151881	3.45721	7.14256e-05	0.00304149
ARHGEF9|98344|ES	0.0273157	0.128574	2.2348	0.000549815	0.00716777
TTC14|67734|RI	0.0330714	0.094083	1.50835	0.00405052	0.0239185
CTNND1|15935|ES	0.1021	0.692822	2.7625	1.90799e-05	0.00264615
KCNMB1|74498|AT	0.0144	0.0633993	2.1384	0.000722056	0.00834934
PARP8|71972|AP	0.0519429	0.188101	1.85651	0.000273775	0.00482291
MARCH2|47229|AP	0.0269	0.0922435	1.77784	0.00247279	0.017469
STXBP6|27028|AP	0.0066	0.121575	4.20324	0.00113296	0.0109367
DMPK|50526|AA	0.0291857	0.192184	2.71915	0.000362857	0.0056185
MRPL2|76235|AT	0.355914	0.0648703	-2.4559	0.00010699	0.00334023
ZNF223|50273|AT	0.00725714	0.111655	3.9435	0.00120608	0.0113269
SFR1|13036|AP	0.0207	0.0867688	2.06755	0.000134078	0.0035709
ZNF331|51722|AP	0.0760714	0.281724	1.88886	0.00185099	0.014526
DNMT3A|52857|AT	0.315771	0.0923717	-1.77336	0.00483241	0.0268061
THOC5|61613|ES	0.493871	0.160067	-1.62546	0.000327081	0.00530576
SLC3A2|16463|AP	0.0234143	0.0790783	1.75589	0.000304693	0.00513233
COL4A6|89859|AT	0.0106714	0.183976	4.10769	0.00395599	0.0235172
TMEM151B|97224|AT	0.6148	0.128133	-2.26247	0.00029364	0.00501029
HELZ2|60136|AP	0.0199857	0.0775725	1.95658	0.000376647	0.00571878
KIAA0226|68307|ES	0.7044	0.201416	-1.80622	0.00518894	0.0279679
DAB2IP|87443|AP	0.142857	0.729182	2.3517	1.54949e-05	0.00264615
SPOP|42303|AP	0.511443	0.0826058	-2.63026	1.68421e-05	0.00264615
DYNC1I2|55943|ES	0.0392429	0.208325	2.40834	0.000224547	0.00436234
ASB13|10662|ES	0.016	0.0542598	1.76181	0.00483659	0.0268217
CRAT|87828|ES	0.326286	0.086056	-1.92279	0.000496403	0.00676244
USP31|35576|AP	0.0116429	0.0814899	2.80718	0.00142505	0.0125075
GSKIP|29199|AD	0.0435714	0.162341	1.89758	2.11558e-05	0.00264615
CAMTA2|38627|AP	0.0710714	0.299649	2.07593	1.83035e-05	0.00264615
DYSF|53938|ES	0.256814	0.942982	1.8765	3.72899e-06	0.00264615
TGIF1|44503|AP	0.0764	0.257758	1.75437	3.11761e-05	0.00264615
ZNF561|47369|ES	0.0552571	0.170491	1.62546	0.00854794	0.0385151
ACPL2|67066|ES	0.0297984	0.215757	2.8561	0.000609527	0.00761419
GCDH|47885|AD	0.027	0.10658	1.9809	0.000664392	0.0080534
PNKD|57461|AP	0.0279571	0.424841	3.92563	9.32741e-06	0.00264615
BTN3A2|75635|AA	0.0153429	0.069464	2.1787	0.000521732	0.0069594
TACR2|11994|AP	0.0480857	0.575102	3.58014	9.33074e-05	0.00321844
LTBP3|16864|AP	0.0114571	0.0851732	2.89415	4.4699e-05	0.00282209
MAST4|72279|AP	0.0342571	0.18715	2.44972	0.000588758	0.00747541
CAB39L|25883|AP	0.102957	0.610525	2.56801	1.75159e-05	0.00264615
NR4A1|21889|AT	0.0221857	0.0729514	1.71731	0.00134868	0.0120762
SH2B1|35876|RI	0.115914	0.437112	1.91495	3.66231e-05	0.00274342
SEPT6|89977|ES	0.0183	0.474074	4.6952	1.10611e-05	0.00264615
SEPT6|89965|AT	0.0406286	0.13773	1.76127	5.23689e-05	0.0028584
LMO7|26065|AA	0.652914	0.200668	-1.70208	0.00209616	0.0156877
GPS1|44286|ES	0.0418286	0.139312	1.73576	0.000117589	0.00343089
GUK1|10181|AP	0.0175429	0.0536297	1.61215	0.00130601	0.0118285
OSBPL1A|44876|AP	0.0794429	0.387804	2.28734	0.000131614	0.00354172
AKAP7|77600|AP	0.0407286	0.493505	3.59895	0.000149311	0.00372495
RBP7|592|ES	0.0509857	0.186112	1.868	0.00320487	0.0205413
CCDC74A|55391|ES	0.0173857	0.106656	2.617	0.00112811	0.0109099
MOSPD3|80971|AP	0.0633286	0.190962	1.59235	8.35019e-05	0.00315145
PCSK7|18902|RI	0.0327571	0.150561	2.20047	0.00055128	0.00716777
C4orf33|70594|AP	0.6398	0.206414	-1.63208	0.000259363	0.00470948
IRAK1BP1|76812|AP	0.0432143	0.132336	1.61462	0.00206334	0.0155635
PHF3|76606|ES	0.0422	0.15406	1.86818	0.00100749	0.0101547
PDE4A|47519|AP	0.0138714	0.134982	3.28258	0.00018223	0.00406002
ABCA2|88255|AA	0.0546714	0.456063	3.06037	1.83039e-05	0.00264615
UBTF|41830|AP	0.0273429	0.140351	2.3598	5.89121e-05	0.0029569
ZNF707|85477|ES	0.0221714	0.0977231	2.14	0.00846638	0.0381614
LETMD1|21745|AD	0.0433571	0.13782	1.66844	0.00095897	0.00987366
SYNE2|27846|ES	0.900429	0.22223	-2.01856	8.93614e-06	0.00264615
SEPT9|43726|AP	0.0096	0.0656217	2.77307	0.000433069	0.00628921
NSFL1C|58497|AA	0.019	0.057079	1.58696	7.73028e-05	0.00310597
PNKD|57463|AT	0.0379429	0.568925	3.90634	8.56128e-06	0.00264615
CUEDC1|42624|AP	0.0218429	0.193942	3.15039	0.000136607	0.00358004
PREPL|53449|ES	0.0223286	0.15171	2.76436	0.00324977	0.0207641
LDHA|14618|ES	0.0180571	0.0750261	2.05482	0.00344946	0.0215077
GALK1|43493|AT	0.0732714	0.212357	1.53517	0.000958915	0.00987366
MROH1|85542|AT	0.105829	0.303846	1.52161	0.000126778	0.00349436
CACNA1D|65312|AP	0.0701729	0.254919	1.86106	0.00370489	0.0225157
FAM222B|39988|AD	0.0282571	0.0819544	1.53621	0.00613506	0.0313785
CNDP2|45810|AP	0.0129857	0.0556986	2.10071	0.00372925	0.0225564
ZNF333|48021|AA	0.0588429	0.209388	1.83124	0.000268591	0.00482291
CCL14|40366|AP	0.0440571	0.671933	3.93087	1.10393e-05	0.00264615
NGEF|58030|AP	0.742391	0.177431	-2.06493	0.000530778	0.00701417
LYPD1|55392|AP	0.0143079	0.121754	3.08908	0.00112388	0.0108954
PQLC1|46261|ES	0.219286	0.0426457	-2.36234	0.00164873	0.0135909
FNBP1|87877|AT	0.0420857	0.150679	1.84008	5.03417e-05	0.00282209
TCF7L2|151705|ME	0.484657	0.0514688	-3.23519	7.28144e-05	0.00307237
NDRG2|26508|ES	0.0401143	0.129301	1.68855	0.00236996	0.0169989
ARMCX5|89698|AD	0.0481857	0.197835	2.03762	8.19211e-05	0.00315145
DZIP3|66037|RI	0.0512	0.185383	1.85629	9.72678e-05	0.00324948
KIAA1715|56102|ES	0.0624571	0.206797	1.72727	0.00143758	0.0125449
LYRM9|39867|RI	0.0465714	0.180126	1.95149	0.00114792	0.0109667
NXPE3|65976|AP	0.00794286	0.0690154	3.11919	0.00394245	0.0234617
PDDC1|13755|ES	0.155786	0.551084	1.82271	0.000122098	0.00345711
RFFL|40240|ES	0.0212429	0.0655763	1.6262	0.00867615	0.038762
WDFY3|69812|ES	0.0954743	0.44872	2.23263	0.000141602	0.0036434
FAM186B|21594|AT	0.109396	0.32266	1.56046	0.000514513	0.00687185
AKT2|49871|AT	0.0135143	0.0546268	2.01512	7.73041e-05	0.00310597
NOS1AP|8737|AP	0.0307	0.0882841	1.52391	0.000723079	0.00834934
RPL6|24584|AD	0.0214143	0.0608123	1.50579	0.000283719	0.00492874
TNC|87335|ES	0.269727	0.0433923	-2.63599	0.00500214	0.0274044
PPFIBP2|14200|AP	0.200071	0.58743	1.5539	0.00118565	0.0111866
MRRF|87463|AP	0.0250857	0.135438	2.43269	0.000599216	0.00757616
TPD52|84268|AP	0.0347714	0.302407	3.12052	0.000104992	0.00330677
VSNL1|52728|AP	0.0108429	0.107899	3.31486	0.00317839	0.0205233
MICAL2|123500|ES	0.173104	0.0521427	-1.73111	0.0003981	0.00594267
DIXDC1|18708|AP	0.167286	0.532627	1.67081	6.62278e-05	0.00301826
GRIK2|77096|AT	0.5621	0.0964261	-2.54333	0.00370509	0.0225157
PKP4|55683|ES	0.363757	0.0888095	-2.03419	0.00407591	0.0239956
NAPA|50662|ES	0.1697	0.0590678	-1.52254	0.00104233	0.0103544
LETMD1|21757|ES	0.0783143	0.311676	1.9927	0.000109048	0.00334163
FUZ|51075|AA	0.00935714	0.0628178	2.74703	0.00652215	0.0326029
FLOT2|40003|ES	0.00935714	0.0881371	3.23561	0.00244286	0.0173028
DENND3|85325|AP	0.128129	0.399853	1.64188	0.000273745	0.00482291
AGBL3|81866|AT	0	0.130655	Inf	0.00159847	0.0133754
UBA1|88908|AP	0.0197143	0.0602587	1.61193	0.000514827	0.00687185
ARHGEF2|8140|AP	0.346214	0.100718	-1.78134	0.000403794	0.00598414
SFXN2|12978|ES	0.237303	0.0414002	-2.51902	0.000620549	0.00771705
CDIP1|33754|AP	0.0314286	0.201776	2.68261	0.000170701	0.00393171
RCAN2|76415|AP	0.0204	0.168156	3.04316	0.00299337	0.0197897
WIPF3|79093|AT	0.0183	0.0939304	2.35975	0.00153016	0.0130228
LRRFIP1|58137|ES	0.772986	0.194206	-1.99285	2.24874e-05	0.00264615
PRKCSH|47707|AP	0.1075	0.639454	2.5725	3.24581e-05	0.00264615
ANKMY1|58247|AP	0.0653518	0.28591	2.12926	0.00289972	0.019402
CETN3|72760|AT	0.0225	0.0876964	1.96259	0.00360624	0.0221085
RBM39|59236|AT	0.0232571	0.073087	1.65194	8.19065e-05	0.00315145
SEPT9|43715|AP	0.665043	0.150334	-2.14528	0.000283742	0.00492874
PSEN2|10034|ES	0.0196143	0.0573683	1.54835	0.0124543	0.0490928
MVD|38009|AD	0.0234857	0.0789442	1.74905	0.000523719	0.006961
AP3M2|83568|AD	0.0197886	0.0621366	1.65078	0.00687352	0.0336678
DNMBP|12782|AP	0.272129	0.921451	1.75962	1.28171e-05	0.00264615
MFAP3L|71160|AT	0.0177571	0.128693	2.85747	0.00338297	0.0212554
DNAJC4|16600|ES	0.00898571	0.057329	2.67356	0.000113223	0.00338706
TCF7L2|13146|ES	0.36907	0.061958	-2.57453	0.000722397	0.00834934
C3orf18|65062|AP	0.0498143	0.190312	1.93374	0.00692333	0.0338685
PLEC|85508|AP	0.4404	0.140483	-1.64842	0.00168468	0.0137199
HDAC11|63475|AP	0.0142286	0.0688558	2.27479	0.00876757	0.0391161
ATP5G1|42240|AD	0.0425714	0.126682	1.57325	0.000205016	0.00417864
CCDC36|64848|AT	0.215014	0.0651804	-1.72192	0.000288843	0.00498954
ST3GAL6|65791|AP	0.119971	0.392655	1.71057	0.000599253	0.00757616
ARL6IP4|25024|RI	0.0181429	0.0589732	1.70066	2.99326e-05	0.00264615
RAB3IP|23342|AP	0.0209857	0.147819	2.81635	3.37925e-05	0.00271064
CNOT6|75013|ES	0.0237857	0.0732913	1.62355	0.00267639	0.0183623
LYSMD4|32723|ES	0.0476	0.248882	2.38643	0.000513393	0.00687185
TNC|87343|ES	0.0959898	0.293247	1.61116	0.00311295	0.0201912
TEAD1|14434|AP	0.0322571	0.109724	1.76619	0.00755381	0.0354899
PSAP|12067|AA	0.454871	0.0764145	-2.57354	1.7561e-05	0.00264615
EPB41|1408|ES	0.217421	0.0485235	-2.16374	0.00493241	0.027238
SIGIRR|13651|AP	0.232314	0.712271	1.61635	9.36554e-05	0.00321844
MTMR11|7413|AP	0.119843	0.756577	2.65834	1.98857e-05	0.00264615
PEX10|266|AA	0.0267286	0.101941	1.93127	0.00107503	0.0105589
COL18A1|60875|AP	0.585514	0.129887	-2.17245	9.3276e-06	0.00264615
AQP1|79157|AP	0.0311714	0.122152	1.97038	0.0102007	0.0430426
FAM49B|85144|ES	0.322598	0.106825	-1.59449	0.0113979	0.0463953
ASTN2|87366|AP	0.183486	0.83706	2.18966	2.78866e-05	0.00264615
ZNF160|51649|AP	0.0738	0.271852	1.88113	3.11744e-05	0.00264615
MUM1|46457|ES	0.0928857	0.277308	1.57796	0.000315718	0.0052297
NMNAT3|67038|ES	0.0415286	0.125392	1.59427	0.00160634	0.0134142
GAS2L3|23932|ES	0.0100382	0.0617299	2.62047	0.00526661	0.0282131
FNTA|83749|AP	0.0559286	0.160572	1.52157	8.34992e-05	0.00315145
ITGB3|42068|AT	0.0601286	0.246954	2.03812	0.000773064	0.00867044
ANK3|11843|AP	0.428043	0.049713	-3.10606	0.000354957	0.00555112
POLR2J3|81117|AA	0.150643	0.48062	1.67377	1.15412e-05	0.00264615
RIMKLB|20199|AP	0.0346143	0.260951	2.91434	0.0093339	0.0407678
RBM3|88998|RI	0.0348857	0.115589	1.7283	6.62267e-05	0.00301826
FLNA|90565|ES	0.119729	0.458396	1.93683	2.15959e-05	0.00264615
REPS1|77955|AD	0.0300286	0.0852884	1.50601	0.00276016	0.0187105
PALLD|71123|AP	0.0159	0.0717952	2.17486	0.000204948	0.00417864
KDM4C|85822|AP	0.0145857	0.239463	4.03718	0.000163153	0.00385331
PARP8|71983|ES	0.0789286	0.244387	1.63055	0.00325493	0.0207641
RAB30|18043|AT	0.0113857	0.0556043	2.28797	0.0125983	0.0492713
EPB41L1|59266|AP	0.0506571	0.208517	2.04133	0.000376652	0.00571878
MYO18A|40038|ES	0.762386	0.132523	-2.52428	2.44217e-05	0.00264615
EIF4G1|67909|AA	0.1402	0.453089	1.69231	0.000212638	0.00423664
EIF4G1|67920|ES	0.157429	0.475893	1.59594	9.73048e-05	0.00324948
DOCK7|3256|ES	0.613386	0.206089	-1.57353	0.00067603	0.0081313
HEXB|72498|AP	0.0438	0.163338	1.89885	8.351e-05	0.00315145
TNPO2|47846|AP	0.1642	0.505639	1.62265	2.15959e-05	0.00264615
MARK3|29448|ES	0.682843	0.0910362	-2.90704	5.02035e-05	0.00282209
C19orf48|51223|ES	0.0187571	0.0959949	2.35552	3.88874e-05	0.00277224
NF2|61625|ES	0.321043	0.098471	-1.70499	0.00014065	0.0036434
SLC2A11|61346|ES	0.108743	0.359603	1.72548	0.000139206	0.00362837
ERGIC1|74563|RI	0.107157	0.546253	2.34984	1.51101e-05	0.00264615
C1orf54|7454|AP	0.6586	0.220334	-1.57971	0.00778452	0.0362122
WARS|29285|ES	0.138995	0.0461827	-1.58961	0.00271715	0.0185673
ZNF670|10508|AT	0.0118857	0.0831833	2.80707	0.00428242	0.0249232
SYBU|84904|AP	0	0.0986283	Inf	0.000280466	0.00491979
C14orf159|28835|AP	0.0254429	0.215567	3.08281	2.15963e-05	0.00264615
ACOT2|28299|AP	0.379014	0.095879	-1.98297	0.00443207	0.0252985
BICD2|86883|RI	0.2224	0.787586	1.82428	1.61463e-05	0.00264615
CDIP1|33755|AP	0.522429	0.132601	-1.97815	3.90063e-05	0.00277224
BRD9|71463|ES	0.0152429	0.0649558	2.09132	0.00231889	0.0168342
ARAP1|17639|AP	0.0808429	0.271131	1.7458	0.000141821	0.0036434
ZNF671|52331|RI	0.186007	0.552842	1.57151	0.00103232	0.0103331
SLC2A11|61345|AA	0.116557	0.532818	2.19261	0.000383727	0.00580978
CCDC91|20920|ES	0.149371	0.448885	1.58744	7.73229e-05	0.00310597
CYB561A3|16163|RI	0.499	0.10647	-2.22859	0.00757615	0.0354899
PSME1|534013|ES	0.024	0.110613	2.20442	0.00837175	0.0380512
CCSER1|69946|AT	0.0594382	0.303125	2.35045	0.0107899	0.0446489
CHN2|79081|AP	0.7499	0.121323	-2.62784	1.96132e-05	0.00264615
STRADA|42976|ES	0.559829	0.170014	-1.71933	0.00171788	0.0139398
POLR2J2|81128|AA	0.179257	0.559312	1.64162	2.87499e-05	0.00264615
NSFL1C|58503|AA	0.055	0.247226	2.16833	0.00105709	0.0104663
ARID4B|10342|ES	0.0235714	0.0764966	1.69836	0.00315442	0.0204133
LRRC8D|3726|AP	0.0183429	0.210961	3.52369	3.17617e-05	0.00264615
BAK1|75761|ES	0.0245	0.0753848	1.62149	0.00145998	0.0127137
FOXJ3|2067|AP	0.0593286	0.211283	1.83238	0.000183735	0.00406002
DUSP10|9881|AP	0.00665714	0.0773439	3.53831	4.64625e-05	0.00282209
EEF1D|85437|AP	0.0389286	0.116262	1.57847	8.67671e-05	0.00317845
TNC|87349|ES	0.20183	0.613966	1.60501	0.000293155	0.00501029
SFXN2|12973|ES	0.0313	0.0988534	1.65913	0.0113648	0.0462755
SSH3|17164|RI	0.0281857	0.115649	2.03671	0.000134093	0.0035709
ZBTB7C|45453|AP	0.411243	0.0529133	-2.95829	0.000161018	0.00384021
TRIM36|73017|AP	0.404831	0.0906526	-2.1589	0.00181662	0.0144252
C1orf112|8952|AP	0.0232679	0.103206	2.14911	0.00148105	0.0127855
CYFIP1|29674|AP	0.0365857	0.215691	2.55962	2.25007e-05	0.00264615
ASB2|29047|AP	0.0214714	0.245829	3.51716	0.000126698	0.00349436
ANKRD13A|24394|AP	0.0155714	0.0812375	2.38324	0.000186887	0.00406002
C2ORF15|54669|AP	0.0295857	0.126173	2.09243	2.93369e-05	0.00264615
FANCD2|63304|AT	0.148729	0.0462674	-1.68461	0.0071695	0.0344014
GGT1|61431|AP	0.0152429	0.123665	3.02023	0.00227644	0.0166667
RPL18A|48384|ES	0.0892857	0.549346	2.62121	5.89101e-05	0.0029569
ARHGEF9|89301|AP	0.305243	0.0769082	-1.98875	0.000261284	0.00473653
LIMS1|54881|AP	0.0121714	0.0779746	2.67951	0.000487925	0.00670091
CCRL2|64448|AP	0.0167029	0.0777955	2.21959	0.00721121	0.0345783
MTA1|29643|ES	0.0189571	0.0901848	2.25014	0.00130561	0.0118285
RHOT1|40188|AD	0.0177143	0.0800483	2.17596	4.83922e-05	0.00282209
COA4|17737|ES	0.0213714	0.0810935	1.9239	8.67657e-05	0.00317845
BCS1L|57552|AD	0.0289714	0.143217	2.3055	0.000303517	0.00513233
TPM1|30990|ES	0.00151429	0.0674145	5.47635	0.000193295	0.00409574
BRD9|71455|AP	0.0269	0.0940384	1.80564	0.0062839	0.0318007
AKAP13|32354|ES	0.678357	0.1924	-1.81794	1.20406e-05	0.00264615
CLIP1|24943|AP	0.0222571	0.0893319	2.00491	0.000321141	0.00530201
TRAK1|64266|AP	0.318914	0.944609	1.56655	6.61555e-05	0.00301826
RARB|63743|AP	0.5988	0.101739	-2.55721	3.69315e-05	0.00275814
ANKRD33B|71570|ES	0.265514	0.75518	1.50803	4.32414e-05	0.00281623
SORBS2|71390|ES	0.289886	0.874359	1.59274	0.000445195	0.00638691
IP6K2|64754|AA	0.0480286	0.204755	2.09193	3.66237e-05	0.00274342
TNS1|57434|ES	0.803657	0.182192	-2.14112	3.21959e-05	0.00264615
FBLIM1|771|AP	0.268014	0.807399	1.59097	8.03452e-05	0.00315145
CTBP1|68460|AP	0.0489857	0.15427	1.65502	0.000480595	0.00663443
LYRM1|34416|ES	0.00292857	0.0574397	4.29378	0.000856524	0.00922501
STOML1|31625|ES	0.0128	0.0604055	2.23854	0.0095787	0.0413805
LPXN|16009|AP	0.493443	0.174131	-1.50271	0.00526479	0.0282131
KCNMA1|12279|AT	0.116971	0.47872	2.03303	6.12533e-05	0.00299629
LRRC32|17898|AP	0.101057	0.307754	1.60661	5.66416e-05	0.00292573
BCS1L|57553|ES	0.0307429	0.158296	2.3643	0.000745223	0.00849033
SLMAP|65389|AP	0.522086	0.0942572	-2.46961	5.72149e-05	0.0029487
MEST|81804|AP	0.559609	0.154983	-1.8523	0.012421	0.0490047
SYTL2|18156|AD	0.1879	0.572288	1.60678	8.351e-05	0.00315145
IL13RA1|89940|AP	0.0453571	0.133083	1.55293	0.000254796	0.00464965
TLE2|46638|AP	0.0019	0.189664	6.64131	0.000841696	0.00913632
GOLGA8B|29887|AP	0.0459429	0.147616	1.68394	0.0121972	0.0484777
CPSF7|16215|ES	0.0212286	0.0627659	1.56397	0.00126439	0.0115951
MRPL43|12852|AT	0.0196571	0.0568522	1.53216	0.000152745	0.00376192
PDE4DIP|4408|AP	0.109757	0.439828	2.00262	0.000723132	0.00834934
CAST|133750|ES	0.2637	0.0761945	-1.79114	0.00947901	0.0411136
COG4|37401|ES	0.0126143	0.0977543	2.9541	3.11739e-05	0.00264615
ATG5|77115|AP	0.0195429	0.0769493	1.97727	0.00190629	0.0147986
MORN1|252|AT	0.119257	0.428289	1.84451	0.000370092	0.00569148
SLC15A4|25187|RI	0.0191	0.0794594	2.05665	0.000228626	0.00439419
CLSTN1|575|ES	0.734614	0.192768	-1.93012	0.00229921	0.0167112
KIF16B|58721|AT	0.116343	0.345532	1.57044	0.000448461	0.00638691
ARSE|88420|AP	0.73668	0.0605205	-3.60554	1.38966e-05	0.00264615
HDAC9|78890|AT	0.4782	0.163572	-1.54768	8.35032e-05	0.00315145
ICA1|78781|AP	0.179671	0.690763	1.94283	1.36627e-05	0.00264615
KIAA1217|10995|AP	0.425743	0.0922239	-2.20677	0.000106988	0.00334023
WWP2|37313|AP	0.220029	0.0715529	-1.62061	0.0103313	0.0434855
MELK|86353|ES	0.574001	0.121896	-2.2354	0.00687352	0.0336678
SLC4A2|82328|AP	0.0152429	0.181515	3.57389	9.36107e-05	0.00321844
TEAD1|14436|ES	0.705914	0.211426	-1.73934	0.000568348	0.00731785
MMS22L|77040|AT	0.0159429	0.056921	1.83605	0.000710882	0.00834934
DOCK5|83104|AT	0.0174571	0.0658674	1.91575	0.00109305	0.0107021
MAN1C1|1192|AP	0.0652571	0.213965	1.71317	0.00160683	0.0134142
NAV2|14691|AP	0	0.241084	Inf	0.000774444	0.00867044
CCL28|71944|AP	0.200869	0.710811	1.82321	0.000721225	0.00834934
RELL1|69003|AT	0.114514	0.400325	1.80564	5.23663e-05	0.0028584
MBNL2|26141|ES	0.0547857	0.400941	2.87152	3.24616e-05	0.00264615
HOXC4|22117|AP	0.00365714	0.256805	6.13381	9.51905e-05	0.00324948
ZNF623|85470|AP	0.00687143	0.11671	4.08617	0.000100001	0.00327023
C16orf62|34319|AP	0.0274	0.123816	2.17595	0.00373453	0.0225828
MTMR11|7412|AP	0.880157	0.243928	-1.8513	1.98857e-05	0.00264615
FAM213A|12364|AP	0.0194714	0.0562434	1.53033	0.00406032	0.0239185
TCAIM|64360|RI	0.0115429	0.052558	2.18691	0.00150584	0.012959
LYRM1|34403|AP	0.0221714	0.202186	3.18891	0.000344188	0.00544561
TCF12|30789|ES	0.0604286	0.317712	2.39442	1.42509e-05	0.00264615
KIAA1217|10994|AP	0.178414	0.775796	2.12045	2.76046e-05	0.00264615
KCNAB2|360|AP	0.6375	0.197979	-1.68708	3.96736e-05	0.00277224
PRKAG1|21510|AD	0.00544286	0.0587051	3.43105	0.000108971	0.00334163
SPATA20|42428|AD	0.00332857	0.0838333	4.65455	0.000108541	0.00334163
BRD9|71467|ES	0.0273571	0.091923	1.74851	0.00442529	0.0252985
ARHGAP6|88472|AP	0.548729	0.172249	-1.6716	6.88271e-05	0.00301826
NTM|19520|AP	0.575643	0.124843	-2.20506	0.000100031	0.00327023
CCDC40|44018|AT	0.0702429	0.238388	1.76289	0.000991074	0.0100788
SVIL|11114|ES	0.595157	0.0792483	-2.90882	1.80206e-05	0.00264615
RHOT1|40189|ES	0.103357	0.394299	1.93165	1.90795e-05	0.00264615
EXOC1|69335|ES	0.253257	0.837632	1.72571	2.44244e-05	0.00264615
POFUT2|60871|AA	0.042	0.122329	1.5423	0.00200091	0.0152913
DYSF|53937|ES	0.758929	0.0826063	-3.19964	8.3399e-06	0.00264615
PSMG4|75173|AT	0.196986	0.0474275	-2.05429	8.67699e-05	0.00317845
GTF2A2|30939|AD	0.0259429	0.0900348	1.79515	0.00565302	0.0296873
HN1L|33123|ES	0.0292143	0.112478	1.9449	0.000152745	0.00376192
AGAP2|22720|AP	0.741729	0.241667	-1.61787	7.15558e-05	0.00304149
CRAT|87827|ES	0.261786	0.0923115	-1.5038	0.000227813	0.00439419
COX10|39335|AT	0.0451571	0.131248	1.53927	0.000826487	0.00899907
FGD4|21029|AP	0.458743	0.106482	-2.10708	0.0125511	0.0492661
SEPT9|43716|AP	0.165471	0.515243	1.63867	0.00134878	0.0120762
GMEB2|60137|AP	0.0321286	0.13805	2.10326	0.000410867	0.00607636
C4orf19|69000|AT	0.472857	0.0737464	-2.68076	0.000376602	0.00571878
PQLC1|46254|ES	0.224029	0.0791482	-1.50105	0.000713155	0.00834934
IL4R|35689|ES	0.0383857	0.115167	1.58509	0.000570564	0.00731785
TSC2|33192|ES	0.317	0.101055	-1.64934	4.93595e-05	0.00282209
TCTEX1D2|68237|AD	0.0277429	0.0820408	1.56423	0.00981874	0.0420678
CLPP|47023|AP	0.163757	0.0492283	-1.734	0.00302116	0.0198483
TEX30|26217|RI	0.0202857	0.128394	2.66204	0.000350064	0.00550109
RAPGEF1|87965|AP	0.0435429	0.136557	1.649	0.000927972	0.00970538
CRTC1|48504|ES	0.366686	0.105077	-1.8031	7.1415e-05	0.00304149
ALS2CL|64460|AP	0.0170238	0.120218	2.82002	6.86538e-05	0.00301826
WIPF1|56028|AP	0.124986	0.397831	1.67039	0.000610709	0.00761419
SETDB2|25889|ES	0.0446429	0.242082	2.43899	0.000122	0.00345711
SYTL2|18154|AA	0.0373429	0.397866	3.41338	1.64897e-05	0.00264615
BBC3|50633|AP	0.0715857	0.349101	2.2859	0.000299191	0.00508285
TBC1D2|87037|AP	0.0181571	0.0530957	1.54806	0.00580688	0.0302135
EIF5|29441|AP	0.0415286	0.155581	1.90549	0.00012678	0.00349436
TTC39C|44851|AP	0.00531429	0.0608728	3.51785	0.00804137	0.0370697
TFEB|76121|AP	0.0047	0.0719217	3.9357	0.00895411	0.0395452
ZNF106|30163|AP	0.229414	0.0606229	-1.92002	0.000190343	0.00406002
AFAP1|68741|ES	0.0126857	0.105177	3.05154	0.00040989	0.00606783
CYFIP2|74323|AP	0.00434444	0.0580592	3.74028	0.00988809	0.0422312
SPATS2L|56739|ES	0.00622857	0.0862493	3.79154	8.1297e-05	0.00315145
GINS4|83516|AT	0.252971	0.061487	-2.04062	0.00443164	0.0252985
DYSF|53935|AP	0.0617286	0.564105	3.19195	1.10569e-05	0.00264615
AMACR|71699|AT	0.0179714	0.0615275	1.77553	0.00978864	0.0419998
PDPK1|33293|ES	0.0177	0.0767003	2.11548	0.00509025	0.0276673
FAM86C1|17437|ES	0.0512143	0.147818	1.52921	0.00668792	0.0330751
INPP4A|54631|ES	0.276671	0.0771951	-1.84159	8.04238e-05	0.00315145
LRRFIP2|63960|ES	0.843143	0.290098	-1.53924	2.65033e-05	0.00264615
RABGAP1|87495|AP	0.00801429	0.058013	2.85573	0.00844176	0.0381069
DDX11|20970|AA	0.0160143	0.063808	1.99438	0.00103823	0.0103461
COL12A1|76773|ES	0.121171	0.932132	2.94348	4.58832e-06	0.00264615
SEC31A|69720|AP	0.0825571	0.272991	1.72539	0.000197694	0.00409574
BTN3A2|75619|AA	0.0372871	0.147893	1.98781	0.000350879	0.00550109
GCOM1|30799|AT	0.0738714	0.252881	1.77537	0.000610808	0.00761419
DCAF6|8886|ES	0.261157	0.0769703	-1.76254	6.59837e-05	0.00301826
NRXN3|28638|AP	0.00131429	0.216229	7.36214	0.000121046	0.00345711
DNASE1L1|90575|AP	0.101857	0.356886	1.80891	9.36643e-05	0.00321844
CDIPT|35969|AP	0.0269714	0.0978493	1.85913	0.000610709	0.00761419
MYO1C|38307|AP	0.0625429	0.199676	1.67474	0.00789421	0.0366015
TCEA2|60186|AP	0.0189857	0.081263	2.09769	0.00350246	0.0217097
LANCL1|57276|RI	0.0387714	0.19898	2.35956	0.000868477	0.009332
RPL28|52094|AT	0.345143	0.0863616	-1.99873	3.11733e-05	0.00264615
PFKM|21429|ES	0.137014	0.390661	1.51159	7.58432e-05	0.00310597
BNIP3|13478|AT	0.0516286	0.164337	1.67042	0.00132725	0.0119743
CD99|98274|ES	0.6488	0.179555	-1.85335	4.46957e-05	0.00282209
RBM26|26100|ES	0.627129	0.0906565	-2.79028	2.29628e-05	0.00264615
TNC|87357|ES	0.0838857	0.507128	2.59585	3.11767e-05	0.00264615
PHLDB2|66057|AP	0.126386	0.431616	1.77192	0.00828501	0.0377532
CYB561A3|16183|ES	0.00847143	0.0524188	2.62941	8.02698e-05	0.00315145
RNF31|26871|AD	0.0299	0.0965688	1.69141	0.000532834	0.00701417
TUBGCP3|26302|AT	0.0192429	0.0664261	1.78743	0.00360764	0.0221085
ANK3|11852|ME	0.886529	0.274738	-1.69011	2.04612e-05	0.00264615
EDNRB|26098|AP	0.0286143	0.086954	1.60352	0.00631734	0.031894
DNMBP|12781|AP	0.727871	0.0785493	-3.21201	1.28171e-05	0.00264615
SLC25A29|29256|AA	0.0186857	0.17153	3.19845	0.000428551	0.00627703
DTNA|45096|AT	0.0536429	0.175643	1.71119	0.000177094	0.00400879
ARHGEF16|309|AP	0	0.0598623	Inf	0.000315477	0.0052297
TCF7L2|13130|ES	0.0638536	0.265976	2.05845	0.00037558	0.00571878
SLC20A2|83728|AP	0.182914	0.0551882	-1.72874	0.00618011	0.0315184
TMEM241|44808|ES	0.0939143	0.284779	1.60042	0.000309785	0.00519938
BCAR1|99422|ES	0.159643	0.494097	1.62994	0.0016324	0.0134746
APOD|68181|ES	0.0152	0.12923	3.0878	0.00200081	0.0152913
