# Supplementary material for: Systematic profiling of alternative splicing in Helicobacter pylori-negative gastric cancer and their clinical significance
Source: Cancer Cell Int. 2020 Jun 30;20:279. doi: 10.1186/s12935-020-01368-8 (PMC7325377; doi:10.1186/s12935-020-01368-8)
Supplement: Supplementary file 2 — Additional file 2: Table S2. 67 OS-related DEAS events determined by univariate Cox regression. [file 12935_2020_1368_MOESM2_ESM.xlsx]

## Sheet: uniCoxResult.Sig
id	z	HR	HR.95L	HR.95H	pvalue
TTC39C|44852|AP	4.00115	45.6579	7.02427	296.778	6.30365e-05
WDPCP|53726|AP	3.53746	173.806	9.97548	3028.27	0.000404
RABGAP1|87495|AP	3.09419	307.959	8.16953	11608.8	0.00197352
MBLAC2|72765|AT	3.03251	398.88	8.31522	19134.2	0.00242527
ANKRD13A|24394|AP	-2.93996	2.62561e-05	2.3195e-08	0.0297211	0.00328258
POLM|79446|RI	2.92184	6.748	1.87485	24.2876	0.00347974
BNIP3|13478|AT	-2.66986	0.0264328	0.00183579	0.380593	0.00758839
MORF4L2|89773|ES	-2.65924	0.00291044	3.93367e-05	0.215338	0.00783169
RAB3IP|23342|AP	-2.64442	0.012788	0.000505389	0.323579	0.00818298
ITGB4|43489|ES	2.63539	17.4421	2.0807	146.214	0.00840413
APOD|68181|ES	-2.50342	0.0551694	0.00570897	0.533137	0.0122998
BCAT2|50816|ES	2.46171	10.1646	1.60423	64.4046	0.0138275
CAMTA2|38627|AP	2.46063	6.74774	1.47472	30.875	0.0138692
ACTA2|12473|AP	-2.43967	0.000150081	1.27203e-07	0.177075	0.0147005
ALS2CL|64460|AP	2.43173	66.6752	2.25871	1968.2	0.0150267
FADS2|16292|AP	-2.42775	0.0282398	0.00158567	0.502933	0.015193
UNC119|39913|AP	2.41852	285.908	2.92215	27973.8	0.0155839
ZNF623|85470|AP	2.37833	17.613	1.65635	187.291	0.0173913
KLC1|29474|ES	-2.36736	0.0374852	0.00247253	0.568301	0.0179156
RELL1|69003|AT	2.34153	30.4868	1.74521	532.571	0.0192046
NDEL1|39189|ES	2.29978	9.04288	1.38454	59.0621	0.0214606
BICD2|86883|RI	-2.29776	0.164825	0.0354121	0.767173	0.0215754
PLCD1|64008|AP	-2.29658	0.284081	0.09705	0.831552	0.0216427
CTNND1|15935|ES	-2.27132	0.277769	0.0919661	0.838955	0.0231275
ZFYVE21|29513|ES	2.25778	144.237	1.92661	10798.5	0.0239596
SLC25A16|11952|ES	2.24902	3.6756	1.18211	11.4287	0.0245114
PLCD1|64009|AP	2.24378	3.44154	1.16921	10.1301	0.0248469
CCNDBP1|30220|ES	-2.23468	0.0602315	0.00512445	0.707947	0.0254385
KLC1|29469|ES	-2.2323	0.159833	0.031951	0.799553	0.0255948
NME6|64593|ES	2.23075	6.3062	1.25049	31.802	0.0256979
ARSE|88421|AP	-2.22758	0.157483	0.0309679	0.80086	0.0259083
RAD1|71736|AP	-2.19315	0.0599155	0.00484237	0.741344	0.0282962
STRADA|42976|ES	-2.19114	0.0941863	0.0113822	0.779383	0.0284417
MMS22L|77040|AT	2.18836	923.374	2.03937	418081	0.0286432
ALDH3A2|39759|ES	2.18811	52.7938	1.51219	1843.15	0.0286618
FKTN|87135|ES	2.16932	59.6398	1.48373	2397.28	0.0300583
CLDN18|66949|AP	-2.16731	5.83753e-06	1.07936e-10	0.315712	0.0302114
C9orf156|87024|AP	2.15305	15.0506	1.27527	177.625	0.0313147
IAH1|52629|AP	2.13469	32.2299	1.32877	781.751	0.0327866
ST20|32164|AP	2.126	13.832	1.22772	155.837	0.0335033
TTC14|67732|RI	2.11257	531.352	1.57352	179429	0.0346378
KCNK9|98064|AT	2.11088	3.1483	1.08545	9.13151	0.0347829
ADAMTS4|8592|RI	2.10824	29.5799	1.26899	689.499	0.0350099
WDFY3|69812|ES	-2.10039	0.270451	0.0798263	0.916288	0.0356948
KLC1|29481|ES	-2.08477	0.11192	0.0142807	0.877131	0.0370906
MEST|81804|AP	2.08238	3.29701	1.07265	10.134	0.0373078
NTMT1|87863|AP	-2.07372	0.289781	0.089877	0.934311	0.0381054
TPM1|30990|ES	-2.07238	0.00883619	0.000100911	0.773738	0.0382298
CTAGE5|27374|AP	2.07138	15.102	1.15722	197.085	0.0383236
TBC1D15|23415|ES	-2.06743	0.073086	0.00611964	0.872856	0.0386938
NUTF2|37147|AD	-2.06462	0.0128634	0.000206321	0.801982	0.0389592
BRD9|71467|ES	2.06209	37.396	1.19645	1168.84	0.0391993
ADNP|59790|AP	2.05742	9.68634	1.11355	84.2576	0.0396462
PQLC1|46261|ES	-2.05726	0.000204983	6.27879e-08	0.669207	0.0396609
NOS1AP|8737|AP	2.04891	41.5685	1.17563	1469.8	0.0404713
PRKAR1B|78509|AP	2.03477	26.7636	1.12846	634.751	0.0418737
CXCL12|11344|AT	-2.03086	0.100711	0.0109888	0.922995	0.0422695
YWHAZ|84724|AP	2.01661	7.3969	1.05782	51.7236	0.0437364
CDYL|75229|AP	2.01533	5.17756	1.04621	25.6231	0.0438703
MVD|38009|AD	2.01499	36.6399	1.10334	1216.74	0.0439054
RFX5|7601|AP	-2.00942	0.161191	0.0271765	0.956069	0.0444921
KLC1|29482|ES	-2.00743	0.0675261	0.00485985	0.938253	0.0447034
LETMD1|21757|ES	2.00597	4.70446	1.03615	21.3598	0.0448593
DDX11|20970|AA	2.00546	476.582	1.15016	197477	0.0449138
MCF2L|26320|AP	-1.98035	0.192817	0.0378138	0.983198	0.0476642
TBC1D17|51116|ES	1.9688	7.09527	1.00883	49.9019	0.0489758
NCOA4|11537|AP	1.96627	28.5404	1.01081	805.846	0.0492674
