# Supplementary material for: Systematic profiling of alternative splicing in Helicobacter pylori-negative gastric cancer and their clinical significance
Source: Cancer Cell Int. 2020 Jun 30;20:279. doi: 10.1186/s12935-020-01368-8 (PMC7325377; doi:10.1186/s12935-020-01368-8)
Supplement: Supplementary file 3 — Additional file 3: Table S3. 96 DFS-related DEAS events determined by univariate Cox regression. [file 12935_2020_1368_MOESM3_ESM.xlsx]

## Sheet: uniCoxResult.Sig
id	z	HR	HR.95L	HR.95H	pvalue
POLM|79446|RI	3.29059	9.43373	2.47819	35.9113	0.00099979
WDPCP|53726|AP	3.21413	132.598	6.73324	2611.26	0.00130838
ZFYVE28|68557|AP	3.21325	9.87657	2.44305	39.9282	0.00131242
PLCD1|64008|AP	-3.1631	0.159685	0.0512363	0.497677	0.00156098
BCAT2|50816|ES	3.11213	17.7291	2.89925	108.414	0.00185742
PLCD1|64009|AP	3.10541	6.11579	1.95023	19.1787	0.00190017
C9orf156|87024|AP	3.02685	50.9708	3.99747	649.917	0.00247119
ELMOD3|54213|RI	3.01033	21.6901	2.92582	160.796	0.00260967
TCF12|30789|ES	-2.92397	0.0235187	0.00190439	0.290449	0.00345599
UNC119|39913|AP	2.80371	1251.17	8.55271	183032	0.00505183
CCDC74A|55388|RI	2.78816	6.17191	1.71707	22.1847	0.0053008
SLC25A16|11952|ES	2.71083	5.31965	1.58877	17.8117	0.00671142
PRKCA|43101|AT	2.67712	653.71	5.678	75261.8	0.0074258
ZYX|82114|AP	2.66458	2459.89	7.88283	767624	0.00770856
TTC39C|44852|AP	2.65559	19.6656	2.18214	177.228	0.00791701
MMS22L|77040|AT	2.63523	3052.22	7.81476	1.19211e+06	0.00840807
ARMCX5|89697|AA	2.62655	32.15	2.41271	428.407	0.00862548
SYBU|84909|AP	-2.60668	0.0170384	0.000797339	0.364096	0.00914235
CTNND1|15935|ES	-2.5913	0.23534	0.0787899	0.702945	0.00956128
ZFYVE21|29513|ES	2.58948	448.848	4.41306	45651.9	0.00961207
TADA2B|68733|AP	2.58247	25.5389	2.18378	298.672	0.00980949
WDFY3|69812|ES	-2.55648	0.185242	0.0508557	0.674743	0.0105738
ZNF623|85470|AP	2.55598	26.2753	2.14298	322.165	0.0105888
ADNP|59790|AP	2.55081	18.3462	1.9619	171.559	0.0107473
ALS2CL|64460|AP	2.5495	137.09	3.12	6023.59	0.0107877
ARID5B|11866|AP	-2.52718	0.0842821	0.0123762	0.573964	0.0114982
ITGB4|43489|ES	2.50836	16.8141	1.85338	152.539	0.0121294
TNPO2|47846|AP	-2.50496	0.106712	0.0185289	0.614572	0.0122467
MVD|38009|AD	2.49045	83.1302	2.56405	2695.2	0.012758
REPS1|77955|AD	2.48682	120.265	2.75866	5243.03	0.012889
RAI14|71724|AD	2.47304	24.4137	1.9404	307.169	0.0133968
LDHA|14618|ES	-2.47205	0.00119318	5.74076e-06	0.247995	0.0134342
NCOA4|11537|AP	2.47017	76.0703	2.44659	2365.21	0.0135048
MBLAC2|72765|AT	2.46006	159.925	2.80558	9116.13	0.0138916
BCAR3|3793|AP	-2.45456	0.260893	0.0892296	0.762811	0.0141057
CABP1|24776|AP	-2.44128	0.259267	0.0877162	0.766329	0.0146351
NTMT1|87863|AP	-2.43479	0.215563	0.0626776	0.741372	0.0149005
ITGA7|22216|ES	-2.43288	0.0923626	0.0135546	0.629371	0.0149791
IAH1|52629|AP	2.41711	76.1037	2.26895	2552.62	0.0156445
UBR3|55899|ES	2.39983	42.93	1.9919	925.238	0.0164028
KANSL1L|57261|AT	2.399	1226.61	3.67505	409405	0.0164397
ARHGAP24|69815|AP	-2.37659	0.14122	0.0281072	0.709533	0.0174734
BOP1|85554|RI	2.37095	115.485	2.27785	5854.99	0.0177423
MANBAL|59337|AP	2.36949	83.1013	2.1467	3216.95	0.0178126
RFX5|7601|AP	-2.34587	0.105954	0.0162409	0.691238	0.0189827
KDM4C|85833|ES	2.34279	11.4603	1.48963	88.1685	0.0191403
RAB30|18043|AT	2.3419	31.2	1.75259	555.426	0.0191856
GAA|44020|AP	2.34044	142.546	2.23954	9072.96	0.0192611
CCDC92|25120|AP	2.33294	26.8124	1.69181	424.932	0.0196515
ADAMTS4|8592|RI	2.32135	43.5648	1.79962	1054.61	0.0202679
NME6|64593|ES	2.31146	17.7644	1.54888	203.745	0.0208073
APPL2|24125|AP	2.27185	407.197	2.28183	72664.9	0.0230954
ANK3|11852|ME	2.25999	3.33546	1.17342	9.48109	0.0238217
EVL|29241|AP	-2.20456	0.301972	0.104143	0.875594	0.0274852
MCF2L|26320|AP	-2.20348	0.134147	0.0224687	0.800915	0.0275611
RPS9|51822|AA	2.20268	8.82282	1.27115	61.2375	0.0276174
FAM186B|21594|AT	-2.2026	0.0920784	0.0110261	0.768942	0.0276231
ZNF160|51649|AP	2.19843	11.4674	1.30293	100.927	0.0279183
THOP1|46623|AP	2.18822	20.1762	1.36807	297.558	0.0286537
ATMIN|37749|AP	2.18348	47.2067	1.48375	1501.92	0.0290008
OGFR|60085|RI	2.16903	134.725	1.60417	11314.9	0.0300806
TGIF1|44503|AP	2.16299	15.7521	1.29535	191.554	0.0305417
LMO7|26065|AA	2.161	4.81022	1.15734	19.9926	0.0306953
NDRG3|59303|ES	2.14824	135.488	1.5376	11938.8	0.0316948
VSNL1|52728|AP	2.13618	5.97267	1.15885	30.783	0.0326647
CYFIP2|74323|AP	2.13566	10.6166	1.21452	92.8046	0.0327074
TRIM11|10206|AP	2.13136	1392.29	1.78982	1.08306e+06	0.0330594
URGCP|79358|RI	2.12516	16.8624	1.24558	228.28	0.0335735
SLC38A2|21330|AP	2.12396	442.433	1.60063	122294	0.0336736
TMEM8B|86317|AP	2.11856	20.5298	1.25384	336.144	0.034128
AJUBA|26682|AP	2.09143	100.06	1.33579	7495.21	0.0364891
RAD1|71736|AP	-2.08406	0.072031	0.00606828	0.855014	0.0371551
EPS8|20581|AP	2.07761	41.2606	1.23447	1379.08	0.0377452
CAMTA2|38627|AP	2.07727	5.39974	1.09991	26.5087	0.0377769
GSKIP|29199|AD	2.06694	21.5082	1.17211	394.676	0.0387399
UBASH3A|60713|AT	2.06423	10.3191	1.12512	94.6428	0.0389962
PCSK5|86632|AT	2.06384	381.984	1.34883	108176	0.0390329
BICD2|86883|RI	-2.05925	0.186404	0.0376778	0.922202	0.0394705
TPM1|30990|ES	-2.05189	0.00959708	0.000113418	0.812076	0.0401802
CCNDBP1|30220|ES	-2.05148	0.0776058	0.00675007	0.892238	0.0402207
ALDH3A2|39759|ES	2.04969	46.269	1.18276	1810.02	0.0403948
PPM1M|65192|RI	2.04912	16.1575	1.12869	231.298	0.0404503
DENND3|85325|AP	2.03855	4.0252	1.05515	15.3554	0.0414954
POMGNT1|2783|AP	2.03703	5.30677	1.06517	26.4387	0.0416475
ADSSL1|29549|AP	2.02279	5.45509	1.05411	28.2306	0.0430948
ZHX3|59392|AP	2.0131	24.0004	1.08751	529.668	0.0441038
TNPO2|47847|AP	2.01217	50.2393	1.10696	2280.11	0.0442022
KLC1|29474|ES	-2.00927	0.0586122	0.00368305	0.932756	0.0445086
RHOT1|40188|AD	2.00632	25.5064	1.0777	603.669	0.0448225
RAB3IP|23342|AP	-2.00424	0.0307173	0.00101902	0.925946	0.0450445
CD47|66013|ES	-2.00093	0.222941	0.0512535	0.969739	0.0453998
DDX11|20970|AA	1.99055	561.916	1.10216	286483	0.0465309
STXBP6|27028|AP	1.97208	6.94082	1.01197	47.6051	0.0486009
RCAN1|60491|AP	1.96706	23.7708	1.0115	558.628	0.049176
APOL2|62014|ES	1.96396	172.518	1.01053	29452.1	0.0495348
NOS1AP|8737|AP	1.96112	39.9287	1.00217	1590.85	0.0498655
