# Supplementary material for: Systematic profiling of alternative splicing in Helicobacter pylori-negative gastric cancer and their clinical significance
Source: Cancer Cell Int. 2020 Jun 30;20:279. doi: 10.1186/s12935-020-01368-8 (PMC7325377; doi:10.1186/s12935-020-01368-8)
Supplement: Supplementary file 4 — Additional file 4: Table S4. 11 OS-related DEAS events determined by LASSO regression. [file 12935_2020_1368_MOESM4_ESM.xlsx]

## Sheet: lassoSigExp
id	futime	fustat	TTC39C|44852|AP	WDPCP|53726|AP	MBLAC2|72765|AT	ANKRD13A|24394|AP	POLM|79446|RI	BNIP3|13478|AT	MORF4L2|89773|ES	RAB3IP|23342|AP	APOD|68181|ES	CAMTA2|38627|AP	KLC1|29474|ES	RELL1|69003|AT
TCGA-BR-8682	32.56	0	0.1046	0.0351	0.2041	0.0943	0.3675	0.2316	0.1336	0.337	0.0023	0.1228	0.1338	0.3306
TCGA-BR-A4QI	21.42	1	0.1211	0.1203	0.022	0.0793	0.1624	0.1561	0.0239	0.2342	0.0083	0.3117	0.3356	0.4178
TCGA-BR-A4QL	16.13	1	0.0956	0.0859	0.1109	0.0872	1	0.0581	0	0.174	0.048	0.5679	0.1667	0.3049
TCGA-BR-A4QM	5.12	0	0.0448	0.1326	0.0734	0.0688	0.6366	0.2297	0.028325	0.1901	0.0881	0.4196	0.0923	0.4276
TCGA-CG-5717	6.96	1	0.0512	0	0.0396	0.0295	0.3638	0.0542	0	0.0275	0.0056	0.1223	0.2154	0.3684
TCGA-CG-5725	15.01	1	0.2187	0.0329	0.1667	0	0.367156	0.1053	0	0.051	0.0207	0.4465	0.0507	0.2496
TCGA-D7-5577	25.69	1	0.0674	0	0.1655	0.0395	0.332133	0.1124	0.21	0.2831	0.1576	0.2794	0.1334	0.5307
TCGA-D7-6815	15.97	0	0.4014	0.0273	0.0809	0.1098	0.1711	0.137	0.06414	0.2162	0.004	0.2607	0.2962	0.5071
TCGA-D7-6817	12.78	0	0.1101	0.0251	0.1327	0.0245	0.4648	0.2192	0	0.2968	0.0636	0.1048	0.1886	0.4493
TCGA-D7-6818	12.35	1	0.2502	0.0056	0.3	0.0396	0.0868	0.0257	0	0.1199	0.0056	0.3172	0.0735	0.3924
TCGA-D7-6822	12.32	0	0.0699	0.0669	0.1033	0.1105	0.3236	0.0684	0.1804	0.1127	0.0452	0.165	0.2389	0.3592
TCGA-D7-8570	24.7	0	0.0538	0.0414	0.1062	0.0751	0.5339	0.1218	0.0506	0.1702	0.0698	0.3424	0.1219	0.2751
TCGA-D7-8572	16.79	0	0.0755	0.0044	0.1735	0.1241	0.5458	0.0579	0	0.0654	0.0279	0.2824	0.1073	0.3964
TCGA-D7-8573	19.48	0	0.2693	0.0604	0.198	0.1045	0.0839	0.3776	0.1353	0.1744	0.4681	0.3652	0.1581	0.3421
TCGA-D7-8574	17.18	0	0.0906	0.0151	0.1303	0.054	0.446	0.2675	0.0588	0.1523	0.0132	0.2165	0.034	0.4116
TCGA-D7-8575	18.2	1	0.0433	0.0613	0.1333	0.0418	0.4225	0.097	0.0723	0.0978	0.0126	0.2923	0.13182	0.3877
TCGA-D7-8576	14.65	1	0.2459	0.037	0.1716	0.0439	0.5339	0.1506	0	0.1709	0.0783	0.2317	0	0.4114
TCGA-D7-8578	21.12	0	0.0558	0.0509	0.1622	0.0552	0.3964	0.0702	0	0.0575	0.0343	0.2677	0.0679	0.3524
TCGA-D7-8579	20.89	0	0.0964	0.0132	0.0844	0.0669	0.2837	0.2149	0.0766	0.2109	0.0126	0.1398	0.0417	0.4202
TCGA-D7-A4YT	14.26	0	0.0525	0.0924	0.0917	0.1031	0.5284	0.0538	0.0738	0.1049	0.0557	0.1438	0.3039	0.4354
TCGA-D7-A4YU	16.43	0	0.0379	0.0997	0.0646	0.1045	0.3078	0.2	0.1521	0.1695	0.0514	0.2345	0.0712	0.146
TCGA-D7-A4YV	5.91	1	0.0795	0.0482	0.2237	0.0573	0.3283	0.224	0.0272	0.1685	0.029	0.2829	0.089	0.4244
TCGA-D7-A4YX	36.4	0	0.0956	0.0746	0.1635	0.134	0.6546	0.2461	0.3376	0.3214	0.1636	0.2049	0.2743	0.3451
TCGA-D7-A4YY	13.76	0	0.0267	0.0559	0.075	0.0888	0.388	0.1635	0	0.3279	0.007	0.2993	0.1545	0.2744
TCGA-D7-A4Z0	14.75	0	0.059	0.0397	0.0998	0.0436	0.6498	0.1593	0.2611	0.1297	0.0415	0.1242	0.3061	0.3511
TCGA-D7-A6EV	11.24	0	0.0632	0.0538	0.1808	0.1503	0.7373	0.1561	0.0312	0.1553	0.1332	0.2545	0.204	0.4598
TCGA-D7-A6EX	11.3	0	0.1063	0.0979	0.0186	0.0287	0.5064	0.0399	0	0.0535	0.0113	0.1644	0.193	0.2171
TCGA-D7-A6EY	11.43	1	0.0247	0.0214	0.146	0.0694	0.1333	0.1331	0	0.1748	0.0109	0.3858	0.3879	0.4215
TCGA-D7-A6EZ	20.3	1	0.0812	0.0553	0.1683	0.0869	0.420233	0.0152	0.0294	0.2547	0.3318	0.3859	0.359	0.2169
TCGA-D7-A6F0	22.27	0	0.2198	0.0652	0.2013	0.0551	0.4669	0.0351	0	0.1133	0.008	0.6426	0.3267	0.4215
TCGA-D7-A74A	19.94	0	0.0233	0.0214	0.0126	0.1025	0.0933	0.0395	0.1296	0.1878	0.0429	0.2109	0.476	0.512
TCGA-F1-6874	14.45	0	0.0575	0.0582	0.3008	0.059	0.5446	0.071	0.1087	0.2248	0.402	0.2705	0.0511	0.3989
TCGA-F1-A448	21.25	0	0.0749	0.0895	0.1609	0.0522	0.4691	0.0852	0	0.224	0.0954	0.2378	0.3697	0.3108
TCGA-F1-A72C	11.37	0	0	0.0316	0.1483	0.0114	1	0.0916	0.0442	0.3162	0.1347	0.1867	0	0.3692
TCGA-HF-A5NB	30.49	0	0	0.0119	0.0859	0.0122	0.4829	0.1316	0.0101	0.0735	0.7901	0.2466	0.3252	0.4281
TCGA-HU-8243	5.91	1	0.0822	0.1049	0.2959	0.0301	0.506	0.12	0.1855	0.0788	0.0187	0.2234	0.1188	0.4478
TCGA-HU-8244	24.38	0	0.0392	0.0116	0.07	0.0675	0.434625	0.5402	0	0.1579	0.4539	0.1009	0.177275	0.5631
TCGA-HU-8249	28.94	0	0	0.0436	0.1273	0.0994	0.6622	0.0445	0.201	0.2027	0.402	0.1703	0.16239	0.4441
TCGA-HU-8602	22.31	0	0	0.0038	0.1076	0.0664	0.1678	0.1181	0.1434	0.2821	0.3807	0.2564	0.3583	0.1055
TCGA-HU-8604	22.8	0	0.0209	0.0273	0.2065	0.1466	0.7838	0.091	0	0.2431	0.0072	0.3195	0.0772	0.3857
TCGA-HU-8608	21.06	0	0.0714	0.0203	0.1871	0.1009	0.3964	0.1874	0	0.2586	0.32	0.2531	0.1542	0.3087
TCGA-HU-8610	0.76	0	0.0785	0.1307	0.1151	0.0882	0.4084	0.043	0.254	0.1917	0.0037	0.2391	0.0925	0.2591
TCGA-HU-A4G3	5.58	0	0.225	0.0358	0.1797	0.0877	0.6641	0.3365	0.133	0.3413	0.0888	0.1823	0.188	0.4688
TCGA-HU-A4G6	24.24	0	0.1535	0.0298	0.0727	0.1982	0.4362	0.4344	0.0717	0.2896	0.086	0.1777	0.132822	0.3687
TCGA-HU-A4G8	22.67	0	0.1137	0.3549	0.164	0.1755	0.6814	0.1466	0.0444	0.149	0.3856	0.5123	0.0982	0.1697
TCGA-HU-A4G9	24.18	0	0.0164	0.0852	0.0808	0.1181	0.2603	0.526	0.1535	0.2842	0.3008	0.2252	0.2765	0.4156
TCGA-HU-A4GC	3.25	0	0.2063	0.1753	0.0981	0.1379	0.7587	0.2004	0.0918444	0.1187	0.0312	0.0643	0.0531	0.3844
TCGA-HU-A4GD	22.73	0	0.1193	0.288	0.0946	0.5199	0.7794	0.0646	0.0592	0.0178	0.3241	0.596	0.2748	0.4703
TCGA-HU-A4GH	11.76	0	0.031	0.3343	0.1183	0.027	0.7136	0.224	0.0406	0.0512	0.0921	0.1436	0.2284	0.4113
TCGA-HU-A4GJ	21.35	0	0.0453	0.0388	0.1481	0.0343	0.4634	0.1507	0.0924	0.0739	0.0225	0.2844	0.0474	0.294
TCGA-HU-A4GN	29.96	0	0.0204	0.1272	0.1316	0.0784	0.76	0.281	0.1961	0.3948	0.4528	0.1832	0.2225	0.2901
TCGA-HU-A4GU	6.57	0	0.0891	0.0544	0.1893	0.0683	0.4056	0.1069	0.091	0.0988	0.8288	0.3174	0.1224	0.3539
TCGA-HU-A4GX	20.24	0	0	0	0.1175	0.0697	0.9011	0.0327	0.1179	0.2274	0.083	0.2159	0.1548	0.332
TCGA-HU-A4H0	2.1	0	0.0672	0.0333	0.2029	0.2011	0.32	0.3265	0.0654	0.1257	0.0678	0.0948	0.138	0.4101
TCGA-HU-A4H2	12.94	0	0.0229	0.1133	0.2548	0.1322	0.6056	0.4691	0.1326	0.088	0.0483	0.1225	0.1687	0.4436
TCGA-HU-A4H3	28.98	0	0.0151	0.0911	0.0945	0.1744	0.5547	0.0656	0.0569	0.2145	0.2046	0.8174	0.2964	0.3658
TCGA-HU-A4H4	23.82	0	0.0337	0.1135	0.1098	0.084	0.3549	0.3246	0.037	0.275	0.3728	0.1658	0.2187	0.2691
TCGA-HU-A4H5	23.78	0	0.1454	0.0478	0.1835	0.1439	0.3142	0.1251	0.0985	0.0453	0.1389	0.1273	0.1452	0.4581
TCGA-HU-A4H6	21.16	0	0.0796	0.1424	0.1639	0.0446	0.4579	0.0883	0	0.0822	0.0571	0.1914	0.2226	0.3673
TCGA-HU-A4H8	14.06	0	0.0645	0.0934	0.101	0.1087	0.3181	0.4832	0.0543	0.3022	0.1895	0.3663	0.3663	0.407
TCGA-HU-A4HB	15.67	1	0.2849	0.0209	0.1605	0.0406	0.8661	0.0872	0.1687	0.0497	0.0584	0.2132	0.1288	0.4054
TCGA-HU-A4HD	33.38	0	0.0259	0.0545	0.1024	0.0847	0.4316	0.2083	0.0327	0.1281	0.0479	0.191	0.0885	0.4307
TCGA-IN-7806	36.33	0	0.1488	0.0648	0.148	0.077	0.6824	0.1798	0.1396	0.14	0.0149	0.3354	0.061	0.4899
TCGA-IN-8462	18.79	0	0.046	0.0134	0.0892	0.0595	0.573	0.0683	0.058	0.011	0.0276	0.062	0.0987	0.319
TCGA-IN-A6RJ	12.45	0	0.0864	0.024	0.0199	0.0801	0.547	0.0849	0.0563125	0.062	0.1479	0.1644	0.1047	0.2984
TCGA-KB-A93H	37.61	0	0.1088	0.1682	0.072	0.14867	0.6381	0.4779	0.115	0.043	0.3923	0.1644	0.2429	0.3945
TCGA-KB-A93J	36.93	0	0.1545	0.0345	0.0968	0.0772	0.4375	0.3568	0.0564	0.1575	0.1202	0.2167	0.1947	0.459
TCGA-MX-A5UJ	19.71	0	0	0.0317	0.1513	0.0052	0.1653	0.101	0	0.1921	0.0257	0.5532	0.0306	0.4532
TCGA-MX-A663	9.86	1	0.099	0.0942	0.1531	0.0748	0.576	0.0462	0.0941	0.1002	0.0052	0.6973	0.089	0.3131
TCGA-R5-A7O7	45.63	0	0.0491	0.0345	0.2313	0.0334	0.2234	0.1262	0	0.0353	0.1985	0.0896	0.0439	0.4607
TCGA-R5-A7ZE	18.2	1	0	0.0149	0.0734	0.0276	0.5956	0.0351	0.0465	0.0844	0.0102	0.4696	0.0855	0.5191
TCGA-R5-A7ZF	8.51	1	0	0.0615	0.1765	0	0.4061	0.033	0.0537889	0.1475	0.3498	0.4434	0	0.49
TCGA-R5-A7ZI	74.47	0	0	0	0.0403	0.0634	0.7555	0.0145	0.1682	0.1005	0.8554	0.1812	0.1811	0.4049
TCGA-R5-A805	9.23	1	0.2146	0.0447	0.1717	0.0582	0.4307	0.0695	0.1705	0.1406	0.0261	0.219	0.1394	0.4483
TCGA-RD-A7BS	11.04	1	0.0371	0.1956	0.2812	0.0364	1	0.0924	0	0.082	0.033	0.2019	0.150962	0.42
TCGA-RD-A7BW	5.12	1	0	0.4005	0.0858	0	0.2504	0.0898	0	0.0481	0.0046	0.2501	0.0893	0.2963
TCGA-RD-A7C1	16.66	1	0.11425	0.2127	0.1916	0.0702	0.452757	0.0309	0.044625	0.0061	0.4581	0.2052	0.177437	0.3093
TCGA-RD-A8N4	71.32	0	0.0613	0.0527	0.0743	0.0061	0.0972	0.0528	0	0.0582	0.0108	0.1873	0.0428	0.0149
TCGA-RD-A8N6	8.94	1	0.2748	0.1964	0.2504	0.0361	0.7161	0.0998	0	0.1205	0.0057	0.447	0.0192	0.3552
TCGA-RD-A8N9	35.58	0	0.0634	0.008	0.0681	0.1026	0.6044	0.1345	0	0.0645	0.0167	0.2372	0.1752	0.2607
TCGA-SW-A7EA	19.02	0	0	0	0.1222	0	0.3492	0.0595	0.1785	0.1561	0.3128	0.3627	0.3273	0.2647
TCGA-VQ-A8DT	48.75	0	0.0753	0.1777	0.0476	0.0506	0.2464	0.1822	0.1293	0.1754	0.1042	0.2146	0.3597	0.386
TCGA-VQ-A8DU	5.45	1	0.0157	0.2963	0.142	0	0.781	0.1769	0.0287	0.0231	0.0646	0.1955	0.1318	0.4827
TCGA-VQ-A8DV	13.24	1	0.6876	0.0588	0.0553	0.0356	0.6952	0.0171	0	0.074	0.2886	0.2901	0.3517	0.4365
TCGA-VQ-A8DZ	13.01	1	0.0706	0.0783	0.1238	0.0158	0.577	0.0409	0	0.0876	0.0306	0.3607	0.1544	0.6042
TCGA-VQ-A8E0	18.46	1	0.1536	0.1265	0.2055	0.0642	0.595	0.0474	0	0.1211	0.0157	0.2129	0.0803	0.3557
TCGA-VQ-A8E2	43.33	0	0.1061	0.0972	0.2741	0.0555	0.7359	0.1176	0	0.0696	0.0234	0.7724	0.1884	0.4558
TCGA-VQ-A8E3	21.71	1	0.0738	0.2161	0.0681	0.0872	0.4641	0.0984	0.06117	0.0436	0.6025	0.2886	0.1012	0.4253
TCGA-VQ-A8E7	37.39	0	0.0565	0.0729	0.201	0.1365	0.3577	0.2126	0.0669	0.1748	0.0552	0.2411	0.076	0.5596
TCGA-VQ-A8P2	38.11	0	0	0	0.1298	0.104	0.7626	0.4481	0.0216	0.3009	0.2639	0.3283	0.2482	0.3162
TCGA-VQ-A8P3	37.19	0	0.1678	0.0117	0.1666	0.0814	0.5347	0.1381	0	0.2749	0.1024	0.1557	0.1452	0.3822
TCGA-VQ-A8P5	7.72	1	0.202	0.1585	0.3423	0.1001	0.7832	0.1613	0.06422	0.0382	0.2246	0.39	0.0485	0.5053
TCGA-VQ-A8P8	30.95	0	0.0562	0.0615	0.094	0.0702	0.4086	0.1065	0	0.2005	0.0136	0.3776	0.2408	0.3869
TCGA-VQ-A8PB	34.26	1	0.0515	0.0707	0.0632	0.1064	0.67	0.0924	0.0772	0.2784	0.0891	0.2824	0.1859	0.3282
TCGA-VQ-A8PC	46.22	1	0.2059	0.14	0.067	0.0797	0.8824	0.1332	0.0821	0.1657	0.0432	0.2394	0.2034	0.4354
TCGA-VQ-A8PD	16.29	1	0.0985	0.1006	0.1853	0.0411	0.8067	0.231	0.1055	0.0801	0.244	0.2052	0.2453	0.4091
TCGA-VQ-A8PE	22.17	1	0.1643	0.1475	0.2278	0.0867	0.7051	0.1179	0	0.0357	0.0207	0.4633	0.1568	0.439
TCGA-VQ-A8PF	2.5	1	0.098	0.0681	0.1724	0.109	0.6272	0.2666	0.1067	0.1965	0.0198	0.388	0.2344	0.3342
TCGA-VQ-A8PH	12.78	1	0.0627	0.2467	0.0437	0.061	0.8676	0.0557	0	0.0926	0.0852	0.5766	0.0673	0.4931
TCGA-VQ-A8PJ	2.69	1	0.223	0.0796	0.0535	0.0637	0.8596	0.1362	0	0.0838	0.004	0.3816	0.0895	0.4382
TCGA-VQ-A8PK	17.84	1	0.1595	0.2051	0.1891	0.0644	0.7791	0.1711	0.0514	0.0393	0.0254	0.2849	0.1079	0.4282
TCGA-VQ-A8PM	1.87	1	0.6323	0.1713	0.1531	0.0722	0.5966	0.0466	0.1828	0.0548	0.047	0.5543	0.1379	0.4191
TCGA-VQ-A8PO	9.26	1	0.0644	0.1784	0.0979	0.1021	0.5123	0.2102	0	0.1226	0.152	0.3247	0.1386	0.465
TCGA-VQ-A8PP	23.39	1	0.0635	0.0854	0.117	0.0421	0.3212	0.2664	0	0.1228	0.0302	0.3603	0.219	0.5337
TCGA-VQ-A8PQ	15.64	1	0.1419	0.1147	0.1624	0.0374	0.6801	0.1958	0.1075	0.0876	0.0176	0.4457	0.185	0.4591
TCGA-VQ-A8PU	27.33	1	0.1719	0.1146	0.131	0.0522	0.5356	0.1368	0.1219	0.1695	0.2516	0.4602	0.403	0.5143
TCGA-VQ-A8PX	64.52	0	0.0649	0.0729	0.1209	0.0929	0.622	0.0948	0.3818	0.2708	0.1474	0.3188	0.2693	0.4817
TCGA-VQ-A91A	39.42	0	0.0816	0.0663	0.1261	0.0641	0.7364	0.1241	0.1702	0.0627	0.1468	0.4299	0.2609	0.4523
TCGA-VQ-A91D	11.7	1	0.0131	0.0614	0.1768	0.0967	0.6551	0.1134	0.0492	0.1509	0.3213	0.459	0.2292	0.1818
TCGA-VQ-A91E	21.81	0	0.0695	0.1385	0.1945	0.1222	0.6724	0.2526	0.0453	0.1853	0.1185	0.3256	0.285	0.4876
TCGA-VQ-A91K	61.17	0	0.0641	0.0807	0.1946	0.0618	0.4475	0.1538	0.1228	0.23	0.0499	0.2845	0.209	0.3756
TCGA-VQ-A91N	18.73	1	0.1203	0.1215	0.1365	0.05	0.3841	0.068	0.1285	0.0679	0.0273	0.1894	0.1862	0.4784
TCGA-VQ-A91Q	20.8	1	0.2436	0.163	0.1655	0.0418	0.7972	0.13	0.054	0.4944	0.0652	0.41	0.2778	0.5544
TCGA-VQ-A91U	1.71	1	0	0.12	0.1494	0.1304	0.3263	0.107	0.0766889	0.0277	0.0082	0.4201	0	0.4977
TCGA-VQ-A91V	42.61	0	0.1275	0.0608	0.1954	0.1018	0.6492	0.2073	0.0729	0.0812	0.0572	0.2346	0.1196	0.5071
TCGA-VQ-A91W	60.81	0	0.0243	0.0649	0.089	0.0992	0.3437	0.3001	0.1014	0.1532	0.2582	0.4839	0.1841	0.3756
TCGA-VQ-A91X	9.49	1	0.1073	0.1399	0.0722	0.1713	0.8606	0.0499	0.0591	0.0584	0.1143	0.3341	0.0566	0.6233
TCGA-VQ-A91Y	9.72	1	0.0569	0.0905	0.1175	0.0804	0.573	0.1179	0	0.1156	0.0064	0.4314	0.0469	0.3224
TCGA-VQ-A91Z	55.52	0	0.0805	0.1587	0.159	0.0896	0.5059	0.5792	0.3048	0.0717	0.3498	0.2645	0.0813	0.4426
TCGA-VQ-A922	9.03	1	0.1021	0.148	0.3427	0.0878	0.6292	0.1482	0	0.1333	0.0378	0.5568	0.2099	0.4827
TCGA-VQ-A923	2	1	0.1135	0.1431	0.257	0.1044	0.5718	0.3638	0	0.0878	0.0702	0.3411	0.2364	0.456
TCGA-VQ-A924	55.39	1	0.0723	0.0744	0.1278	0.0932	0.3724	0.2642	0.1087	0.2765	0.0406	0.4175	0.2853	0.2286
TCGA-VQ-A925	4.53	1	0.0088	0.1799	0.1216	0.0684	0.6356	0.1869	0.0984	0.2603	0.0671	0.3424	0.1436	0.512
TCGA-VQ-A927	6.57	1	0.1682	0.1094	0.0576	0.0277	0.8249	0.1668	0	0.0766	0.0773	0.239	0.2182	0.4901
TCGA-VQ-A928	5.72	1	0.1385	0.0785	0.1466	0.1626	0.5624	0.3113	0.0792	0.2834	0.0097	0.4436	0.2351	0.5199
TCGA-VQ-A92D	66.75	0	0.0751	0.1213	0.1999	0.1271	0.1484	0.1378	0.1683	0.2084	0.1343	0.1995	0.4335	0.4673
TCGA-VQ-A94O	21.02	1	0.0743	0.1733	0.2638	0.1142	0.6746	0.043	0.0707222	0.0675	0.0274	0.364	0.2544	0.4058
TCGA-VQ-A94T	11.24	1	0.0883	0.0372	0.2486	0.0997	0.7687	0.0484	0.0329	0.0407	0.255	0.2107	0.158	0.5288
TCGA-VQ-A94U	26.91	0	0.0985	0.1561	0.1023	0.0905	0.708	0.1189	0.0596111	0.0901	0.0102	0.5463	0.0812	0.4957
TCGA-VQ-AA64	18.4	1	0.0449	0.1225	0.1527	0.0732	0.796	0.0565	0.086	0.1183	0.0704	0.3288	0.1576	0.4468
TCGA-VQ-AA68	43.63	0	0.1346	0.0887	0.1205	0.0784	0.4773	0.3774	0.0796	0.0833	0.0783	0.221	0.3707	0.5405
TCGA-VQ-AA69	28.38	0	0.0502	0.0307	0.1033	0.1587	0.2518	0.4244	0.15	0.0914	0.0354	0.3039	0.3528	0.0922
TCGA-VQ-AA6A	38.9	0	0.0651	0.0615	0.1281	0.0542	0.2532	0.061	0	0.131	0.0175	0.3235	0.1051	0.4799
TCGA-VQ-AA6F	54.07	0	0.1157	0.0686	0.0608	0.1247	0.434	0.0439	0.0535	0.1758	0.2331	0.2895	0.1429	0.41
TCGA-VQ-AA6G	26.02	1	0.0409	0.2913	0.2823	0.06	0.8521	0.2172	0.0244	0.1642	0.0638	0.2615	0.2271	0.5381
TCGA-VQ-AA6I	16.13	1	0.0387	0.0759	0.2197	0.0288	0.6059	0.2003	0.0227	0.1315	0.0503	0.233	0.022	0.4342
TCGA-VQ-AA6J	27.53	0	0.0548	0.0879	0.0908	0.0949	0.6019	0.4604	0.1067	0.0646	0.0602	0.3359	0.1915	0.4252
TCGA-VQ-AA6K	12.42	1	0.3894	0.1343	0.185	0.1487	0.7939	0.364	0.1007	0.1678	0.0486	0.2402	0.0484	0.4497
