# Supplementary material for: Systematic profiling of alternative splicing in Helicobacter pylori-negative gastric cancer and their clinical significance
Source: Cancer Cell Int. 2020 Jun 30;20:279. doi: 10.1186/s12935-020-01368-8 (PMC7325377; doi:10.1186/s12935-020-01368-8)
Supplement: Supplementary file 5 — Additional file 5: Table S5. 13 DFS-related DEAS events determined by LASSO regression. [file 12935_2020_1368_MOESM5_ESM.xlsx]

## Sheet: lassoSigExp
id	futime	fustat	POLM|79446|RI	ZFYVE28|68557|AP	PLCD1|64008|AP	C9orf156|87024|AP	ELMOD3|54213|RI	TCF12|30789|ES	SLC25A16|11952|ES	PRKCA|43101|AT	ZYX|82114|AP	MMS22L|77040|AT	ARMCX5|89697|AA	SYBU|84909|AP	ZFYVE21|29513|ES
TCGA-BR-8682	32.56	0	0.3675	0.1586	0.8281	0.1119	0.1104	0.2655	0.0799	0.0215	0.0353	0	0.1032	0.1637	0.0482
TCGA-BR-A4QI	12.58	1	0.1624	0.2821	0.9496	0.0674	0.1287	0.2359	0.3456	0.1004	0.0844	0.0536	0.1148	0.1572	0.0316
TCGA-BR-A4QM	4.17	1	0.6366	0.3064	0.7154	0.3351	0.4329	0.3004	0.4671	0.2967	0.2683	0.1098	0.2843	0.1284	0.2407
TCGA-CG-5717	3.94	1	0.3638	0.3473	0.0873	0.0248	0.0649	0.0309	0.1366	0.1346	0.019	0.0258	0.0631	0	0.0768
TCGA-CG-5725	5.03	1	0.367156	0.4006	0.6638	0.0056	0.1028	0.4677	0.6368	0	0.0246	0	0.0336	0	0.081
TCGA-D7-5577	12.35	1	0.332133	0.041	0.9296	0.0132	0.0335	0.319	0.1797	0.0455	0.0164	0.0129	0.01786	0.08026	0.0271
TCGA-D7-6815	15.97	0	0.1711	0.3508	0.9553	0.0605	0.0179	0.4102	0.0222	0.0623	0.0211	0.0124	0.0966	0.0132	0.1062
TCGA-D7-6817	12.78	0	0.4648	0.1951	0.7178	0.0543	0.0824	0.2757	0.2674	0.0422	0.0621	0.0275	0.0517	0.0403	0.0287
TCGA-D7-6818	9.13	1	0.0868	0.3069	0.3055	0.0178	0.0598	0.4151	0.4414	0.0134	0.0336	0.0309	0.0128	0.0668	0.1323
TCGA-D7-6822	12.32	0	0.3236	0.2767	0.9019	0.0292	0.0943	0.5732	0.2622	0.0546	0.085	0.0095	0.0557	0.0783	0.0365
TCGA-D7-8570	24.7	0	0.5339	0.0271	0.9598	0.0592	0.0293	0.3669	0.4151	0.0559	0.0543	0.0885	0.2293	0.0584	0.0541
TCGA-D7-8572	16.79	0	0.5458	0.2532	0.5405	0.0608	0	0.3749	0.3014	0.0358	0.0571	0.0664	0.0509	0.0348	0.1181
TCGA-D7-8573	19.48	0	0.0839	0.0496	0.9339	0.0896	0.0248	0.2674	0.1673	0.0435	0.0235	0.085	0.0273	0.2019	0.1065
TCGA-D7-8574	17.18	0	0.446	0.2991	0.7807	0.0684	0.2763	0.1454	0.4355	0.0282	0.0585	0.05	0.1597	0.3881	0.0515
TCGA-D7-8575	14.03	1	0.4225	0.1202	0.8729	0.0539	0.175	0.2795	0.4659	0.0392	0.1544	0.0339	0.0738	0.14	0.0651
TCGA-D7-8576	6.7	1	0.5339	0.5175	0.5569	0.083	0.0871	0.3388	0.3076	0.0277	0.0204	0.0079	0.0518	0.0816	0.0709
TCGA-D7-8578	14.82	1	0.3964	0.3381	0.5249	0.0457	0.1643	0.2514	0.3648	0.0476	0.0574	0.0311	0.2487	0	0.0367
TCGA-D7-8579	20.89	0	0.2837	0.357	0.5413	0.1564	0.1461	0.1518	0.2099	0.0365	0.032	0.0439	0.0616	0.0881	0.0132
TCGA-D7-A4YT	14.26	0	0.5284	0.2918	0.6534	0.0743	0.1191	0.3861	0.8164	0.0449	0.043	0.0287	0.1461	0.1659	0.1017
TCGA-D7-A4YU	16.43	0	0.3078	0.0833	0.7349	0.1216	0.2156	0.0775	0.2816	0.0553	0.0807	0.0451	0.0528	0.0757	0.0224
TCGA-D7-A4YX	36.4	0	0.6546	0.0443	0.8829	0.0739	0.0192	0.363	0.1085	0.0521	0.0942	0.0286	0.1001	0.13569	0.0691
TCGA-D7-A4YY	13.76	0	0.388	0.0236	0.9409	0.0783	0.0668	0.5066	0.3122	0.0343	0.0593	0.0176	0.1062	0.1293	0.0593
TCGA-D7-A4Z0	14.75	0	0.6498	0.1189	0.8909	0.1343	0.0368	0.2327	0.4056	0.0721	0.0347	0.0208	0.2273	0.2794	0.049
TCGA-D7-A6EV	11.24	0	0.7373	0.355	0.9128	0.2176	0.1293	0.6357	0.4333	0.0534	0.0605	0.0909	0.304	0.2678	0.0593
TCGA-D7-A6EX	11.3	0	0.5064	0.5314	0.8909	0.0674	0.2029	0.646	0.1502	0.0359	0.02	0.0238	0.0745	0.0738	0.145
TCGA-D7-A6F0	22.27	0	0.4669	0.4198	0.2631	0.0298	0.0844	0.5498	0.4562	0.0984	0.0343	0.0408	0.0425	0.0367	0.1664
TCGA-D7-A74A	19.94	0	0.0933	0.0279	1	0.0105	0.0407	0.2555	0.1798	0.0199	0.0388	0.0216	0.0146	0.2027	0.0252
TCGA-F1-6874	14.45	0	0.5446	0.0299	0.8865	0.0737	0.1208	0.4278	0.1583	0.0497	0.1305	0.0714	0.0586	0.0862	0.0938
TCGA-F1-A448	21.25	0	0.4691	0.0835	0.8423	0.0875	0.1981	0.2268	0.4518	0.0323	0.0836	0.0599	0.061	0.196	0.135
TCGA-F1-A72C	11.27	1	1	0.1776	0.9041	0.1042	0.0455	0.4041	0.5462	0.1298	0.0941	0.1189	0.0841	0.185	0.0697
TCGA-HF-A5NB	30.49	0	0.4829	0.0062	1	0.0253	0.0171	0.3881	0.207	0.0157	0.0647	0.0184	0.051	0.1757	0.1867
TCGA-HU-8243	4.34	1	0.506	0.0447	0.6304	0.087	0.2546	0.3115	0.384	0.0892	0.06	0.0677	0.1123	0.1445	0.1313
TCGA-HU-8244	24.38	0	0.434625	0.0962	0.9728	0.053	0.2289	0.5433	0.568	0.0653	0	0.094	0.0298	0.1181	0.0929
TCGA-HU-8249	28.94	0	0.6622	0.1381	0.8148	0.0759	0.2029	0.3798	0.5875	0.0832	0.0469	0.042	0.0326	0.183	0.038
TCGA-HU-8602	22.31	0	0.1678	0.0158	0.9768	0.0217	0.0272	0.3915	0.0633	0.0108	0.0189	0.0465	0.051	0.06982	0.0651
TCGA-HU-8604	22.8	0	0.7838	0.0576	0.82071	0.0268	0.0649	0.453	0.362667	0.0826	0	0.0606	0.1262	0.1653	0.0172
TCGA-HU-8608	9.1	1	0.3964	0.0487	0.751	0.1549	0.0233	0.1508	0.2311	0.0816	0.0353	0.0414	0.3619	0.13169	0.1506
TCGA-HU-8610	0.76	0	0.4084	0.2422	0.6694	0.2155	0.1686	0.222	0.3309	0.0538	0.0328	0.0476	0.0361	0.1034	0.068
TCGA-HU-A4G3	5.58	0	0.6641	0.0324	0.9617	0.1384	0.2226	0.1298	0.4023	0.0449	0.046	0.0257	0.0346	0.3343	0.0807
TCGA-HU-A4G6	24.24	0	0.4362	0	0.9095	0.14	0.1153	0.2793	0.4341	0.0833	0.026	0.0201	0.0323	0.2424	0.0586
TCGA-HU-A4G8	22.67	0	0.6814	0.0239	0.4907	0.1655	0.2339	0.3364	0.3047	0.0436	0.2184	0.0689	0.0175	0.1913	0.1344
TCGA-HU-A4G9	24.18	0	0.2603	0	1	0.1691	0.081	0.415	0.2272	0.0191	0.0227	0.0144	0.0962	0.1344	0.0724
TCGA-HU-A4GC	3.25	0	0.7587	0	0.8148	0.0806	0.1943	0.1255	0.3966	0.1275	0.013	0.0054	0.0652	0.1346	0.0221
TCGA-HU-A4GD	13.11	1	0.7794	0.2837	0.7154	0.5463	0.4811	0.5251	0.9234	0.2763	0.1637	0.0847	0.371	0.1419	0.0655
TCGA-HU-A4GH	11.76	0	0.7136	0.0125	0.9765	0.1624	0.336	0.2791	0.5948	0.0726	0.0724	0.1066	0.1668	0.3839	0.0741
TCGA-HU-A4GJ	17.97	1	0.4634	0.1232	0.8784	0.1799	0.3929	0.1673	0.3937	0.0923	0.0638	0.0787	0.2464	0.2491	0.0464
TCGA-HU-A4GN	5.52	1	0.76	0.0182	0.7616	0.1216	0.1643	0.2151	0.2644	0.0553	0.077	0.0528	0.0339	0.2233	0.1509
TCGA-HU-A4GU	6.57	0	0.4056	0.0438	1	0.0475	0.0471	0.4483	0.3219	0.0288	0.0287	0.0152	0.1962	0.1943	0.1046
TCGA-HU-A4GX	20.24	0	0.9011	0	0.9166	0.0589	0.2533	0.3268	0.1375	0.0426	0.0402	0.0227	0.1564	0.1897	0.0415
TCGA-HU-A4H0	2.1	0	0.32	0.0084	1	0.0671	0.0588	0.2888	0.2422	0.0777	0.0888	0.064	0.1333	0.157	0.0676
TCGA-HU-A4H2	12.94	0	0.6056	0.0208	0.829	0.0931	0.1183	0.339	0.3504	0.1067	0.0516	0.0957	0.0628	0.2348	0.095
TCGA-HU-A4H3	15.31	1	0.5547	0.0147	1	0.1042	0.3641	0.2355	0.4445	0.0261	0.0396	0.0821	0.1979	0.2125	0.0839
TCGA-HU-A4H4	23.82	0	0.3549	0.0236	0.8695	0.3069	0.1744	0.3267	0.6195	0.0986	0.0812	0.1077	0.1592	0.3973	0.0978
TCGA-HU-A4H5	23.78	0	0.3142	0.248	0.7702	0.0743	0.1807	0.5432	0.4713	0.0546	0.0254	0.0353	0.066	0.5876	0.1144
TCGA-HU-A4H6	21.16	0	0.4579	0	1	0.1599	0.058	0.2007	0.3615	0.1145	0.0138	0.0498	0	0.2147	0.0328
TCGA-HU-A4H8	11.63	1	0.3181	0	1	0.2732	0.0794	0.2667	0.1713	0.0128	0.1295	0.0233	0.1223	0.2125	0.1502
TCGA-HU-A4HB	12.81	1	0.8661	0.2175	0.9462	0.1119	0.2908	0.2015	0.483	0.0883	0.0319	0.0483	0.0584	0.1804	0.0248
TCGA-HU-A4HD	33.38	0	0.4316	0.0339	0.4366	0.0957	0.2029	0.3455	0.7209	0.0508	0.0261	0.0447	0.0426	0.1574	0.0016
TCGA-IN-7806	36.33	0	0.6824	0.2175	0.6758	0.1162	0.1016	0.5578	0.3664	0.0552	0.1031	0.0209	0.3125	0.2406	0.1429
TCGA-IN-8462	8.87	1	0.573	0.2904	0.3171	0.0802	0.3483	0.1738	0.214	0.1292	0.0136	0.0218	0.0883	0.0586	0.0071
TCGA-IN-A6RJ	12.45	0	0.547	0.0886	0.0674	0.0406	0.1275	0.1172	0.33074	0.2064	0.032	0.0342	0.11732	0.13564	0.0499
TCGA-KB-A93H	37.61	0	0.6381	0.3797	1	0.2465	0.1864	0.492	1	0.2049	0.0814	0.1905	0.0673	0.6279	0.0817
TCGA-KB-A93J	36.93	0	0.4375	0.0239	1	0.1718	0.1161	0.2704	0.7734	0.0675	0.0388	0.0491	0.0739	0.4182	0.0549
TCGA-MX-A5UJ	19.71	0	0.1653	0.1119	0.9041	0.0982	0.0744	0.3938	0.3359	0.0212	0.0292	0.047	0.128	0.1346	0.0641
TCGA-MX-A663	7.16	1	0.576	0.5329	0.5772	0.1744	0.1834	0.2491	0.3047	0.025	0.0863	0.1233	0.0108	0	0.2163
TCGA-R5-A7O7	45.63	0	0.2234	0	0.782178	0.1651	0.2763	0.3379	0.3966	0.1298	0.0795	0.0543	0.15273	0.3516	0.0358
TCGA-R5-A7ZI	74.47	0	0.7555	0	0.841833	0.1731	0.14278	0.301614	0.2315	0.1239	0.0496	0.0804	0.142175	0.24777	0.0105
TCGA-RD-A7BS	8.02	1	1	0.145	0.3859	0.2347	0.26771	0.135	0.7978	0.0337	0.1338	0.1422	0.3316	0.291	0
TCGA-RD-A7C1	14.39	1	0.452757	0.3501	1	0.1757	0.6774	0.3323	0.436775	0.1107	0	0.1663	0.5157	0.0847	0.09567
TCGA-RD-A8N4	71.32	0	0.0972	0.4424	0.5958	0.0998	0.092	0.095	0.2436	0.0256	0.0575	0.0367	0.01	0.1019	0.0177
TCGA-RD-A8N6	5.35	1	0.7161	0.1766	0.7154	0.4147	0.1603	0.3443	0.535	0.046	0.0364	0.0849	0.1211	0.0693	0.1436
TCGA-RD-A8N9	35.58	0	0.6044	0.3418	0.685	0.2482	0.1187	0.2047	0.7674	0.0309	0.0283	0.0524	0.072	0.3756	0.0333
TCGA-SW-A7EA	19.02	0	0.3492	0	1	0.1513	0.0517	0.3782	0.3488	0.0855	0.0312	0	0.09703	0.278	0.2787
TCGA-VQ-A8DT	45.2	1	0.2464	0.0448	0.9423	0.21	0.2226	0.3298	0.2301	0.085	0.0145	0.0792	0.1266	0.1114	0.0705
TCGA-VQ-A8DU	5.19	1	0.781	0.3013	0.4099	0.066	0.2576	0.2014	0.9164	0.121	0.0117	0.1112	0.1211	0.0392	0.1351
TCGA-VQ-A8DV	9.46	1	0.6952	0.8463	1	0.4343	0	0.4388	0.3047	0.1639	0.1104	0.0799	0.113789	0	0.2485
TCGA-VQ-A8E0	17.44	1	0.595	0.1665	0.8148	0.0904	0.1193	0.4219	0.4491	0.0414	0.0479	0.1131	0.1555	0.14231	0.1357
TCGA-VQ-A8E2	43.33	0	0.7359	0.2292	0.6483	0.0837	0.1498	0.26	0.4797	0.0695	0.0496	0.0638	0.1106	0.1079	0.0866
TCGA-VQ-A8E3	17.67	1	0.4641	0.2073	1	0.2628	0.1129	0.2076	0.2287	0.1551	0.0535	0.0311	0.0567	0.2663	0.0726
TCGA-VQ-A8E7	34.43	1	0.3577	0.4145	0.5353	0.1998	0.1821	0.5829	0.4765	0.0546	0.0809	0.1402	0.0587	0.1907	0.0976
TCGA-VQ-A8P2	38.11	0	0.7626	0.0136	0.9672	0.0176	0.0386	0.5004	0.0464	0.0019	0.0252	0.0161	0.0157	0.2168	0.0628
TCGA-VQ-A8P3	37.19	0	0.5347	0.2126	0.88	0.0841	0.0386	0.292	0.1564	0.0545	0.0346	0.0253	0.0093	0.0472	0.0357
TCGA-VQ-A8P8	30.95	0	0.4086	0.0196	0.8656	0.2439	0.2763	0.2491	0.3243	0.0434	0.0245	0.0648	0.0098	0.1719	0.0502
TCGA-VQ-A8PC	42.28	1	0.8824	0.2757	0.7733	0.0845	0.0675	0.2959	0.6173	0.0836	0.0699	0.0594	0.145	0.1469	0.0561
TCGA-VQ-A8PD	4.4	1	0.8067	0.1119	0.786	0.2186	0.1641	0.1694	0.5197	0.0671	0.0384	0.0837	0.0214	0.2277	0.0472
TCGA-VQ-A8PE	8.71	1	0.7051	0.507	0.5472	0.1056	0.1531	0.471	0.6636	0.1593	0.071	0.0537	0.1396	0.1497	0.1418
TCGA-VQ-A8PH	12.39	1	0.8676	0.2582	0.8249	0.1995	0.2763	0.1936	0.9138	0.1115	0.0651	0.2115	0.15053	0.1447	0.0989
TCGA-VQ-A8PK	8.64	1	0.7791	0.0337	0.3612	0.1066	0.1364	0.13	0.7941	0.0963	0.0928	0.0509	0.1518	0.2251	0.065
TCGA-VQ-A8PO	8.41	1	0.5123	0.0374	0.8148	0.2974	0.1351	0.3755	0.5126	0.0631	0.1203	0.0392	0.2092	0.2204	0.0569
TCGA-VQ-A8PP	16.49	1	0.3212	0.2024	0.9284	0.0639	0.1129	0.1063	0.3131	0.0261	0.0462	0.0261	0.1823	0.1279	0.0783
TCGA-VQ-A8PQ	2.99	1	0.6801	0.1919	0.8383	0.1956	0.2001	0.1536	0.5794	0.0574	0.0961	0.0583	0.1846	0.2817	0.0112
TCGA-VQ-A8PX	64.52	0	0.622	0.0819	1	0.2121	0.2226	0.28	0.6904	0.0457	0.1037	0.0172	0.1195	0.116	0.0557
TCGA-VQ-A91A	4.24	1	0.7364	0.1537	0.4603	0.1371	0.2057	0.208	0.695	0.0625	0.0992	0.1086	0.1129	0.189	0.0633
TCGA-VQ-A91D	11.53	1	0.6551	0.0254	0.9588	0.1636	0.1673	0.3621	0.555	0.0573	0.0562	0.058	0.0708	0	0.0904
TCGA-VQ-A91E	21.81	0	0.6724	0.0505	1	0.2027	0.1896	0.3327	0.6117	0.0364	0.0715	0.0288	0.1749	0.3439	0.0948
TCGA-VQ-A91K	61.17	0	0.4475	0.0321	0.7992	0.1549	0.17	0.373	0.5056	0.0231	0.0432	0.0446	0.1573	0.1456	0.0263
TCGA-VQ-A91N	14.39	1	0.3841	0.0578	0.9553	0.0982	0.1129	0.2771	0.7817	0.0377	0.0259	0.0715	0.0911	0.0737	0.0894
TCGA-VQ-A91Q	18.1	1	0.7972	0.0515	0.6177	0.0998	0.2009	0.1616	0.761	0.0373	0.0989	0.0665	0.2017	0.1701	0.0233
TCGA-VQ-A91V	38.9	1	0.6492	0.321	0.8543	0.1218	0.1826	0.2628	0.5665	0.0753	0.0521	0.0721	0.1209	0.3208	0.1008
TCGA-VQ-A91W	60.81	0	0.3437	0.0244	0.9614	0.1328	0.0932	0.3507	0.4004	0.038	0.0356	0.0428	0.0309	0.1661	0.0913
TCGA-VQ-A91Y	8.48	1	0.573	0.2033	0.6177	0.141	0.171	0.0999	0.5266	0.0506	0.0347	0.0643	0.0755	0.0643	0.0585
TCGA-VQ-A91Z	43.04	1	0.5059	0.6297	0.2601	0.1398	0.1372	0.3118	0.6373	0.0165	0.0298	0.0321	0.2208	0.3621	0.1167
TCGA-VQ-A922	8.28	1	0.6292	0.217	0.4758	0.2154	0.1293	0.2016	0.8654	0.0708	0.0846	0.0587	0.2639	0.0585	0.0995
TCGA-VQ-A928	4.86	1	0.5624	0.2619	0.9622	0.3484	0.238	0.1988	0.4534	0.0513	0.1014	0.0778	0.1567	0.2447	0.1253
TCGA-VQ-A92D	66.75	0	0.1484	0.0408	0.8684	0.0896	0.0886	0.3375	0.6226	0.0364	0.0055	0.0645	0.1265	0.20315	0.0395
TCGA-VQ-A94O	6.08	1	0.6746	0.6664	0.7066	0.1506	0.3529	0.5583	0.8402	0.1976	0.0811	0.0291	0.058	0.0925	0.2163
TCGA-VQ-A94T	9.72	1	0.7687	0.325	0.9144	0.0843	0.1768	0.189	0.7903	0.0365	0.1046	0.0438	0.0387	0.2497	0.0401
TCGA-VQ-A94U	26.91	0	0.708	0.1934	0.7066	0.1582	0.3334	0.3496	0.7192	0.1321	0.1042	0.0661	0.1976	0.1858	0.0539
TCGA-VQ-AA68	43.63	0	0.4773	0.3914	0.8871	0.0879	0.1666	0.2973	0.2626	0.0331	0.0547	0.0118	0.0199	0.113	0.0565
TCGA-VQ-AA69	28.38	0	0.2518	0.0419	1	0.0542	0.0192	0.3636	0.123	0.0238	0.092	0.06	0.0710889	0.15976	0.1053
TCGA-VQ-AA6A	38.9	0	0.2532	0.2413	0.7852	0.1678	0.1603	0.3457	0.7402	0.048	0.0723	0.0446	0.0523	0.187	0.0779
TCGA-VQ-AA6F	17.94	1	0.434	0.3791	0.8033	0.2169	0.0674	0.2571	0.4916	0.0631	0.013	0.0322	0.1272	0.116	0.1011
TCGA-VQ-AA6G	15.41	1	0.8521	0.0686	0.889	0.1007	0.1735	0.3604	0.5228	0.0352	0.1334	0.0902	0.1533	0.1006	0.0519
TCGA-VQ-AA6I	15.6	1	0.6059	0.1032	0.9005	0.1734	0.2262	0.3127	0.3586	0.0865	0.0364	0.0374	0.0586	0.2683	0.113
TCGA-VQ-AA6J	27.53	0	0.6019	0.3565	0.9263	0.1504	0.0929	0.3966	0.4974	0.0832	0.0186	0.0528	0.1318	0.3586	0.0476
TCGA-VQ-AA6K	10.91	1	0.7939	0.1474	0.6263	0.3018	0.316	0.2084	0.6264	0.0603	0.0533	0.0615	0.1216	0.1977	0.0132
