# Supplementary material for: Systematic profiling of alternative splicing in Helicobacter pylori-negative gastric cancer and their clinical significance
Source: Cancer Cell Int. 2020 Jun 30;20:279. doi: 10.1186/s12935-020-01368-8 (PMC7325377; doi:10.1186/s12935-020-01368-8)
Supplement: Supplementary file 6 — Additional file 6: Table S6. Six tumor-related SFs determined by differential analysis. [file 12935_2020_1368_MOESM6_ESM.xlsx]

## Sheet: DESF
gene	conMean	treatMean	logFC	pValue	fdr
NOVA1	2.86677	0.352955	-3.02187	0.00158414	0.0056054
ESRP1	9.72833	33.1069	1.76687	0.0118989	0.0242171
ELAVL4	0.907563	0.0957071	-3.2453	0.0214153	0.0327932
PTBP2	4.35459	1.22381	-1.83116	0.0165783	0.0293308
ELAVL3	0.545126	0.0587122	-3.21486	0.0188532	0.0319932
PTBP1	21.3799	61.2116	1.51755	0.000190741	0.00275074
